# Supplementary material for: Association of chronic neutrophil activation with risk of mortality
Source: PLoS One. 2023 Jul 20;18(7):e0288712. doi: 10.1371/journal.pone.0288712 (PMC10358907; doi:10.1371/journal.pone.0288712)
Supplement: S1 Data — (XLSX) [file pone.0288712.s001.xlsx]

## Sheet: Phase 1
Gender	Number of Years of Data	Fasting (2011)	MPO (2011)	ApoB (2011)	HBA1c (2011)	LDL (2011)	Fasting (2012)	MPO (2012)	ApoB (2012)	HBA1c (2012)	LDL (2012)	Fasting (2013)	MPO (2013)	ApoB (2013)	HBA1c (2013)	LDL (2013)	Fasting (2014)	MPO (2014)	ApoB (2014)	HBA1c (2014)	LDL (2014)	Fasting (2015)	MPO (2015)	ApoB (2015)	HBA1c (2015)	LDL (2015)	Completed DCF (Yes/No)	Completed DCF entirely	Date DCF completed on Excel	PMH - MI (Yes/No)	PMH - CVA (Ischemic and/or non-ischemic stroke) (Yes/No)	PMH- Revasculatization (Coronary or Peripheral Stent, coronary or peripheral bypass graft, coronary or peripheral angioplasty) (Yes/No)	PMH- MACE Noted ? (Yes/No)	Current Glycemic Status (Pre-Diabetes/Non-Diabetic)	Glycemic (Pre-Diabetes/ Non-Diabetic) Status Date (MM/DD/YYYY)	Current Glycemic Status (Type 1 Diabetes/ Type 2 Diabetes)	Glycemic Status Date (MM/DD/YYYY)	Myocardial Infarction Enter designated date for each event and for each event that is not observed, enter N/A. Enter N/A if patient had no Prior History of MI						CVA (Ischemic and/or non-ischemic stroke) Enter designated date for each event and for each event that is not observed, enter N/A. Enter N/A if patient had no Prior History of CVA
																																						# of MI	Date of Event 1 (MM/DD/YYYY)	Date of Event 2 (MM/DD/YYYY)	Date of Event 3 (MM/DD/YYYY)	Date of Event 4 (MM/DD/YYYY)	Date of Event 5 (MM/DD/YYYY)	# of CVA	Date of Event 1 (MM/DD/YYYY)	Date of Event 2 (MM/DD/YYYY)	Date of Event 3 (MM/DD/YYYY)	Date of Event 4 (MM/DD/YYYY)	Date of Event 5 (MM/DD/YYYY)
Female	2																Ye	190	78	5.3	97	Ye	291	66	5.6	80	Yes	Yes	2019-04-26	No	No	No	No	Pre-Diabetes	2015-10-05		N/A	0	N/A	N/A	N/A	N/A	N/A	0	N/A	N/A	N/A	N/A	N/A
Female	5	No	201	71	5.2	92	No	184	74	5.7	97	Ye	209	66	5.4	88	Ye	148	71	5.2	100	Ye	167	79	5.2	109	Yes	Yes	2019-04-26	No	No	No	No	Non-Diabetic	N/A	No Diabetes	N/A	0	N/A	N/A	N/A	N/A	N/A	0	N/A	N/A	N/A	N/A	N/A
	2											No	274	77	5.3	95						Ye	268	80	5.3	102	Yes	Yes	2019-04-26	No	No	No	No	Non-Diabetic	N/A	No Diabetes	N/A	0	N/A	N/A	N/A	N/A	N/A	0	N/A	N/A	N/A	N/A	N/A
Female	5	No	250	113	5.4	161	No	184	103	5.1	130	Ye	161				Ye	232	97	5.2	123	Ye	314	127	5.3	165	Yes	Yes	2019-04-26	No	No	No	No	Non-Diabetic	N/A	No Diabetes	N/A	0	N/A	N/A	N/A	N/A	N/A	0	N/A	N/A	N/A	N/A	N/A
Male	3	No	369	99	5.5	119	No	228	101	5.6	118						Ye	255	105	5.6	123						Yes	Yes	2019-04-26	No	No	No	No	Pre-Diabetes	2016-01-21		N/A	0	N/A	N/A	N/A	N/A	N/A	0	N/A	N/A	N/A	N/A	N/A
Male	1						No	388	126	5.9	171																No	No	2019-04-26
Female	4	No	362	76	5.4	116						No	345	96	5.3	129	Ye	303	80	5.7	113	Ye	402	85	5.4	122	Yes	Yes	2019-04-26	No	No	No	No	Non-Diabetic	N/A	No Diabetes	N/A	0	N/A	N/A	N/A	N/A	N/A	0	N/A	N/A	N/A	N/A	N/A
Female	5	No	179	102	5.5	147	No	150	92	5.6	124	Ye	104				Ye	148	89	5.6	134	Ye	164	97	5.7	146	Yes	Yes	2019-04-26	No	No	No	No	Non-Diabetic	N/A	No Diabetes	N/A	0	N/A	N/A	N/A	N/A	N/A	0	N/A	N/A	N/A	N/A	N/A
Female	1	No	315	96	5.8	115																					Yes	Yes	2019-04-26	No	No	No	No	Non-Diabetic	N/A	No Diabetes	N/A	0	N/A	N/A	N/A	N/A	N/A	0	N/A	N/A	N/A	N/A	N/A
Female	4						No	483	134	7.4	181	No	441	157	7	195	Ye	368	90	6.8	108	Ye	624	84	7.6	106	Yes	Yes	2019-04-26	No	No	No	No		N/A	Type 2 Diabetes	2004-08-01	0	N/A	N/A	N/A	N/A	N/A	0	N/A	N/A	N/A	N/A	N/A
Male	1	No	352	104	5.7	121																					No	No	2019-04-26
Female	5	No	499	83	5.6	116	No	304	72	5.9	95	Ye	307				Ye	256	66	5.8	91	Ye	280	68	6.1	94	Yes	Yes	2019-04-26	No	No	No	No	Non-Diabetic	N/A	No Diabetes	N/A	0	N/A	N/A	N/A	N/A	N/A	0	N/A	N/A	N/A	N/A	N/A
Male	5	No	318	100	9.2	113	No	295	77	6.9	89	No	218	83	7.5	95	Ye	241	85	7.8	93	Ye	251	68	7.2	74	Yes	Yes	2019-04-26	No	No	No	No		N/A	Type 2 Diabetes	2011-08-02	0	N/A	N/A	N/A	N/A	N/A	zero	N/A	N/A	N/A	N/A	N/A
Female	5	No	466	169	5.7	236	No	342	102	5.8	136	No	347	91	5.8	120	Ye	280	104	5.8	140	Ye	436	123	5.6	175	Yes	Yes	2019-04-26	No	No	No	No	Non-Diabetic	N/A	No Diabetes	N/A	zero	N/A	N/A	N/A	N/A	N/A	0	N/A	N/A	N/A	N/A	N/A
Male	4						No	485	80	5.7	91	No	360	88	5.8	98	Ye	377	93	5.8	105	Ye	473	90	5.8	105	Yes	Yes	2019-04-26	No	No	No	No	Pre-Diabetes	2011-06-22		N/A	0	N/A	N/A	N/A	N/A	N/A	0	N/A	N/A	N/A	N/A	N/A
Female	4	No	425	73	5.4	98						No	388	74	5.6	89	Ye	370	65	6.2	72	Ye	447	62	6	71	Yes	Yes	2019-04-26	No	No	No	No	Non-Diabetic	N/A	No Diabetes	N/A	0	N/A	N/A	N/A	N/A	N/A	zero	N/A	N/A	N/A	N/A	N/A
Male	5	No	197	81	5.7	106	No	132	71	5.4	89	No	182	74	5.5	96	No	171	86	5.5	115	No	180	82	5.6	117	Yes	Yes	2019-04-26	No	No	No	No	Non-Diabetic	N/A	No Diabetes	N/A	0	N/A	N/A	N/A	N/A	N/A	zero	N/A	N/A	N/A	N/A	N/A
Female	1																					No	393	81	9.2	104	Yes	Yes	2019-04-26	No	No	No	No		N/A	Type 2 Diabetes	2009-11-17	0	N/A	N/A	N/A	N/A	N/A	0	N/A	N/A	N/A	N/A	N/A
Male	1						No	197	93	5.4	123																Yes	Yes	2019-04-26	No	No	No	No	Non-Diabetic	N/A	No Diabetes	N/A	0	N/A	N/A	N/A	N/A	N/A	0	N/A	N/A	N/A	N/A	N/A
Male	5	No	449	101	5.3	120	No	360	92	5.4	119	No	332	120	5.2	172	No	325	106	5.2	147	No	309	100	5.1	135	Yes	Yes	2019-04-26	No	No	No	No	Non-Diabetic	N/A	No Diabetes	N/A	0	N/A	N/A	N/A	N/A	N/A	0	N/A	N/A	N/A	N/A	N/A
Male	1																					No	422	123	5.6	177	Yes	Yes	2019-04-26	No	No	No	No	Non-Diabetic	N/A	No Diabetes	N/A	0	N/A	N/A	N/A	N/A	N/A	zero	N/A	N/A	N/A	N/A	N/A
Male	5	No	444	95	5.6	116	No	338	100	5.7	125	No	306	90	5.7	113	No	254	84	5.7	102	No	508	73	5.6	82	Yes	Yes	2019-04-26	No	No	No	No	Non-Diabetic	N/A	No Diabetes	N/A	0	N/A	N/A	N/A	N/A	N/A	0	N/A	N/A	N/A	N/A	N/A
Male	5	No	275	94	5.5	106	No	180	98	5.7	110	No	198	91	5.7	118	Ye	183	93	5.7	122	No	172	87	5.8	108	Yes	Yes	2019-04-26	No	No	No	No	Pre-Diabetes	2016-06-02		N/A	0	N/A	N/A	N/A	N/A	N/A	0	N/A	N/A	N/A	N/A	N/A
Female	5	No	525	113	5.7	132	No	497				No	416				No	393				No	581				Yes	Yes	2019-04-26	No	No	No	No	Non-Diabetic	N/A	No Diabetes	N/A	0	N/A	N/A	N/A	N/A	N/A	0	N/A	N/A	N/A	N/A	N/A
Female	4						No	268	103	5.7	142	No	244	116	5.5	159	No	226	94	5.6	127	No	319	100	5.5	141	Yes	Yes	2019-04-26	No	No	No	No	Pre-Diabetes	2012-02-28		N/A	0	N/A	N/A	N/A	N/A	N/A	0	N/A	N/A	N/A	N/A	N/A
Female	5	No	292	78	5.5	93	No	227	81	5.7	105	No	187				No	215	77	5.9	96	No	253	72	5.9	87	Yes	Yes	2019-04-26	No	No	No	No	Pre-Diabetes			N/A	0	N/A	N/A	N/A	N/A	N/A	0	N/A	N/A	N/A	N/A	N/A
Female	2						No	309	99	6.3	123						No	268	127	6.3	168						Yes	Yes	2019-04-26	No	No	No	No	Pre-Diabetes	2009-10-09		N/A	0	N/A	N/A	N/A	N/A	N/A	0	N/A	N/A	N/A	N/A	N/A
Male	1																					No	314	81	5.9	98	Yes	Yes	2019-04-26	No	No	Yes	Yes	Pre-Diabetes	2016-03-25		N/A	0	N/A	N/A	N/A	N/A	N/A	0	N/A	N/A	N/A	N/A	N/A
Female	1						No	274	105	5.2	131																Yes	Yes	2019-04-26	No	No	No	No	Non-Diabetic	N/A	No Diabetes	N/A	0	N/A	N/A	N/A	N/A	N/A	0	N/A	N/A	N/A	N/A	N/A
Female	2																No	129	94	5.8	138	No	118	94	5.4	139	Yes	Yes	2019-04-26	No	No	No	No	Pre-Diabetes	2014-01-13		N/A	0	N/A	N/A	N/A	N/A	N/A	0	N/A	N/A	N/A	N/A	N/A
Female	2	No	327	92	6	122	No	203	100	5.4	136																Yes	Yes	2019-04-26	No	No	No	No	Non-Diabetic	N/A	No Diabetes	N/A	0	N/A	N/A	N/A	N/A	N/A	0	N/A	N/A	N/A	N/A	N/A
Female	2	No	206	78	5.4	95	No	131	66	5.5	76																Yes	Yes	2019-04-26	No	No	No	No	Non-Diabetic	N/A	No Diabetes	N/A	0	N/A	N/A	N/A	N/A	N/A	0	N/A	N/A	N/A	N/A	N/A
Male	3											No	284	137	5.9	164	No	337	101	6	109	No	347	80	5.7	81	Yes	Yes	2019-04-26	No	No	No	No	Pre-Diabetes	2014-09-10		N/A	0	N/A	N/A	N/A	N/A	N/A	0	N/A	N/A	N/A	N/A	N/A
Male	4	No	296	97	5.4	138	No	189	103	5.7	147	No	297									No	202	92	5.6	141	Yes	Yes	2019-04-26	No	No	No	No	Non-Diabetic	N/A	No Diabetes	N/A	0	N/A	N/A	N/A	N/A	N/A	0	N/A	N/A	N/A	N/A	N/A
Female	3											No	186	91	5.2	128	No	157	121	5.5	181	No	218	132	5.6	198	Yes	Yes	2019-04-26	No	No	No	No	Non-Diabetic	N/A	No Diabetes	N/A	0	N/A	N/A	N/A	N/A	N/A	0	N/A	N/A	N/A	N/A	N/A
Female	5	No	572	100	5.5	130	No	601	87	5.4	127	No	381	82	5.4	111	No	360	88	5.7	124	No	453	87	5	122	Yes	Yes	2019-04-26	No	No	No	No	Non-Diabetic	N/A	No Diabetes	N/A	0	N/A	N/A	N/A	N/A	N/A	0	N/A	N/A	N/A	N/A	N/A
Male	3	No	330	96	5.6	129	No	219	106	5.7	142	No	282	106	5.7	146											Yes	Yes	2019-04-26	No	No	No	No	Non-Diabetic	N/A	No Diabetes	N/A	0	N/A	N/A	N/A	N/A	N/A	0	N/A	N/A	N/A	N/A	N/A
Male	4	No	389	91	5.8	103	No	215	80	5.9	91	No	314				No	363	70	5.5	76						Yes	Yes	2019-04-26	No	No	No	No	Pre-Diabetes	2009-05-08		N/A	0	N/A	N/A	N/A	N/A	N/A	0	N/A	N/A	N/A	N/A	N/A
Male	4	No	221	89	5.5	108						No	205	96	5.5	112	No	137	88	5.7	114	No	192	111	5.6	140	Yes	Yes	2019-04-26	No	No	No	No	Non-Diabetic	N/A	No Diabetes	N/A	0	N/A	N/A	N/A	N/A	N/A	0	N/A	N/A	N/A	N/A	N/A
Female	5	No	234	77	5.7	106	No	307	70	5.7	96	No	207	85	6	112	No	165	74	5.7	97	No	223	65	5.6	85	Yes	Yes	2019-04-26	No	No	No	No	Non-Diabetic	N/A	No Diabetes	N/A	0	N/A	N/A	N/A	N/A	N/A	0	N/A	N/A	N/A	N/A	N/A
Male	4						No	194	98	5.6	116	No	282	116	5.7	132	No	232	105	5.7	132	No	315	116	5.7	128	Yes	No	2019-04-26	No	No	No	No	Pre-Diabetes	2015-05-27		N/A
Male	3											No	286	81	5.4	97	No	165				No	267	68	5.6	65	Yes	Yes	2019-04-26	No	No	No	No	Non-Diabetic	N/A	No Diabetes	N/A	0	N/A	N/A	N/A	N/A	N/A	0	N/A	N/A	N/A	N/A	N/A
Female	5	No	249	131	5.6	173	No	222	141	5.8	203	No	178	138	5.5	186	No	167	146	5.6	191	No	265		5.6	154
Female	5	No	418	76	5.7	98	No	277	62	6	79	No	354	79	5.8	104	No	329	74	6	101	No	394		5.9	80
Female	1																No	406		6.1	116
Female	1																No	274		5.3	170
Female	1																					No	341		5.2	148
Female	2											No	238	82	5.4	101	No	270	85	6.4	108
Female	3						No	425	93	6.1	109	No	300	100	5.8	123	No	334		5.8	122
Female	2																No	168	135	7.2	176	No	232		6.1	108
Female	4	No	151	135	5.4	157	No	144	98	5.5	117	No	60	100	5.6	113	No	119		5.5	109
Female	5	No	215	78	7.1	107	No	242	75	6.7	57	No	178	67	6.4	50	No	285	76	7.1	61	No	362		6.4	41
Male	1						No	281	85	7.2	91
Female	3	No	673	105	5.5	143	No	342	59	5.9	68	No	305
Male	1						No	294	91	5.6	111
Male	2	No	368	85	6.1	101	No	328	69	6.1	81
Female	5	No	424	88	5.8	116	No	289	150	6.1	196	No	440				No	391		6.3	85	No	445		6.5
Female	5	No	452	78	5.2	93	No	323	73	5.1	96	No	318	98	5.5	125	No	391	77	5.1	101	No	473		5.2	90
Female	5	No	442	100	5.9	115	No	348	106	6	118	No	518	100	6	127	No	373		5.9	121	No	527		6.2
Female	1						No	387	167	5.9	218
Female	3						No	412	86	5.8	120	No	349	87	5.9	115	No	396	73	5.9	91
Female	4	No	340	71	5.1	95	No	315	86	5.3	121	No	246	77	4.9	120	No	250	66	5	100
Female	1						No	179	81	5.3	96
Male	4	No	373	76	6.2	92	No	260	71	5.7	72						No	381	67	5.8	76	No	343		5.8	71
Male	1																					Ye	279		5.4	162	Yes	Yes	2019-04-17	No	No	No	No	Non-Diabetic	N/A	No Diabetes	N/A	0	N/A	N/A	N/A	N/A	N/A	0	N/A	N/A	N/A	N/A	N/A
Male	1						No	232	126	5.5	168																Yes	Yes	2019-04-17	No	No	No	No	Non-Diabetic	N/A	No Diabetes	N/A	0	N/A	N/A	N/A	N/A	N/A	0	N/A	N/A	N/A	N/A	N/A
Female	3						No	215	98	5.8	139	No	141	95	5.9	140	No	258	67	6.1	88						Yes	Yes	2019-04-17	No	No	No	No	Pre-Diabetes	2011-12-27		N/A	0	N/A	N/A	N/A	N/A	N/A	0	N/A	N/A	N/A	N/A	N/A
Male	1																					No	329	134	5.3	153	Yes	Yes	2019-04-17	No	No	No	No	Pre-Diabetes	2017-06-13		N/A	0	N/A	N/A	N/A	N/A	N/A	0	N/A	N/A	N/A	N/A	N/A
Female	3	No	343	82	5.6	107						No	257	80	5.6	103	Ye	215		5.6	96						Yes	Yes	2019-04-17	No	No	No	No	Non-Diabetic	N/A	No Diabetes	N/A	0	N/A	N/A	N/A	N/A	N/A	0	N/A	N/A	N/A	N/A	N/A
Male	4						No	273	82	6.5	101	No	238	77	6.6	95	Ye	171		6.8	178	Ye	298	62	7.1	68	Yes	Yes	2019-04-17	No	No	No	No	Pre-Diabetes	2011-05-10	Type 2 Diabetes	2015-02-08	0	N/A	N/A	N/A	N/A	N/A	0	N/A	N/A	N/A	N/A	N/A
Male	2						No	227	143	7.1	182											No	582		7.6	108	Yes	Yes	2019-04-17	No	No	No	No		N/A	Type 2 Diabetes	2012-07-10	0	N/A	N/A	N/A	N/A	N/A	0	N/A	N/A	N/A	N/A	N/A
Male	4						No	276	120	6.1	156	No	647	138	6.1	172	No	172		5.9	77	No	207	57	5.8	56	Yes	Yes	2019-04-17	No	No	No	No	Pre-Diabetes	2012-08-11	Type 2 Diabetes	2017-08-05	0	N/A	N/A	N/A	N/A	N/A	0	N/A	N/A	N/A	N/A	N/A
Male	1																					Ye	197		5.6	124	Yes	Yes	2019-04-17	No	No	No	No	Pre-Diabetes	2016-01-06		N/A	0	N/A	N/A	N/A	N/A	N/A	0	N/A	N/A	N/A	N/A	N/A
Male	5	No	373	115	5.9	151	No	321	79	5.8	95	No	285	76	5.9	92	Ye	233	76	5.9	94	Ye	308		5.8	94	Yes	Yes	2019-04-17	No	No	No	No	Pre-Diabetes	2011-04-06		N/A	0	N/A	N/A	N/A	N/A	N/A	0	N/A	N/A	N/A	N/A	N/A
Female	3											Ye	391	112	5.6	117	Ye	305		6		Ye	515		5.8		Yes	Yes	2019-04-17	No	No	No	No	Pre-Diabetes	2014-10-10		N/A	0	N/A	N/A	N/A	N/A	N/A	0	N/A	N/A	N/A	N/A	N/A
Male	1																					Ye	284	98	7	127	Yes	Yes	2019-04-17	No	No	No	No		N/A	Type 2 Diabetes	2005-06-09	0	N/A	N/A	N/A	N/A	N/A	0	N/A	N/A	N/A	N/A	N/A
Male	1						No	264	89	8.7	103																Yes	Yes	2019-04-17	No	No	No	No		N/A	Type 2 Diabetes	1980-01-01	0	N/A	N/A	N/A	N/A	N/A	0	N/A	N/A	N/A	N/A	N/A
Male	2																No	295	82	5.9	108	Ye	334		6.2	86	Yes	Yes	2019-04-17	No	No	No	No	Pre-Diabetes	2010-12-29		N/A	0	N/A	N/A	N/A	N/A	N/A	0	N/A	N/A	N/A	N/A	N/A
Male	4						No	241	96	5.7	114	No	211	91	5.7	120	No	170		5.5	105	No	287	90	5.7	115	Yes	Yes	2019-04-17	No	No	No	No	Pre-Diabetes	2012-09-18		N/A	0	N/A	N/A	N/A	N/A	N/A	0	N/A	N/A	N/A	N/A	N/A
Male	4						No	205	128	5.2	153	No	469	119	5.6	141	No	294	109	6.1	123	Ye	247		5.5	91	Yes	Yes	2019-04-17	No	No	No	No	Pre-Diabetes	2013-09-05		N/A	0	N/A	N/A	N/A	N/A	N/A	0	N/A	N/A	N/A	N/A	N/A
Male	1											No	257	100	6.4	108											Yes	Yes	2019-04-17	No	No	No	No	Pre-Diabetes	2013-06-17		N/A	0	N/A	N/A	N/A	N/A	N/A	0	N/A	N/A	N/A	N/A	N/A
Female	4						No	266	114	5.8	154	Ye	275				Ye	294	106	5.6	146	Ye	323	104	5.8	139	Yes	Yes	2019-05-10	No	No	No	No	Non-Diabetic	N/A	No Diabetes	N/A	0	N/A	N/A	N/A	N/A	N/A	0	N/A	N/A	N/A	N/A	N/A
Female	2																Ye	326	75	5.6	99	Ye	352	85	5.6	114	Yes	Yes	2019-05-10	No	No	No	No	Non-Diabetic	N/A	No Diabetes	N/A	0	N/A	N/A	N/A	N/A	N/A	0	N/A	N/A	N/A	N/A	N/A
Male	1																Ye	150	86	5.7	105						Yes	Yes	2019-05-10	No	No	No	No	Non-Diabetic	N/A	No Diabetes	N/A	0	N/A	N/A	N/A	N/A	N/A	0	N/A	N/A	N/A	N/A	N/A
Male	3						No	241	107	10.1	135	Ye	221				Ye	268	95	9.4	125						Yes	Yes	2019-05-10	No	No	No	No		N/A	Type 2 Diabetes	2002-01-01	0	N/A	N/A	N/A	N/A	N/A	0	N/A	N/A	N/A	N/A	N/A
Female	2																No	251	109	5.8	159	Ye	314	115	5.1	154	Yes	Yes	2019-05-10	No	No	Yes	Yes	Non-Diabetic	N/A	No Diabetes	N/A	0	N/A	N/A	N/A	N/A	N/A	0	N/A	N/A	N/A	N/A	N/A
Female	2											No	373	107	5.4	111						Ye	282	92	5.6	102	Yes	Yes	2019-05-10	No	No	No	No	Non-Diabetic	N/A	No Diabetes	N/A	0	N/A	N/A	N/A	N/A	N/A	0	N/A	N/A	N/A	N/A	N/A
Female	4						No	279	92	5.7	119	No	272	95	5.4	128	Ye	213	88	6	121	Ye	276	94	4.7	115	Yes	Yes	2019-05-10	Yes	No	No	Yes	Non-Diabetic	N/A	No Diabetes	N/A	0	N/A	N/A	N/A	N/A	N/A	0	N/A	N/A	N/A	N/A	N/A
Male	4						No	272	86	5.2	109	No	208	88	5.3	110	Ye	190	74	5.2	89	Ye	313	80	5.4	102	Yes	Yes	2019-05-10	No	No	No	No	Non-Diabetic	N/A	No Diabetes	N/A	0	N/A	N/A	N/A	N/A	N/A	0	N/A	N/A	N/A	N/A	N/A
Female	4						No	413	77	5.9	91	Ye	317	71	5.7	81	Ye	469	74	5.7	89	Ye	489	68	5.6	77	Yes	Yes	2019-05-10	No	No	No	No	Non-Diabetic	N/A	No Diabetes	N/A	0	N/A	N/A	N/A	N/A	N/A	0	N/A	N/A	N/A	N/A	N/A
Female	1											Ye	302	124	5.4	200											Yes	Yes	2019-05-10	No	No	No	No	Non-Diabetic	N/A	No Diabetes	N/A	0	N/A	N/A	N/A	N/A	N/A	0	N/A	N/A	N/A	N/A	N/A
Female	1						No	269	72	5.4	93																Yes	Yes	2019-05-10	No	No	No	No	Non-Diabetic	N/A	No Diabetes	N/A	0	N/A	N/A	N/A	N/A	N/A	0	N/A	N/A	N/A	N/A	N/A
Male	2											No	71	95	5.7	122	Ye	114	99		125						Yes	Yes	2019-05-10	No	No	No	No	Non-Diabetic	N/A	No Diabetes	N/A	0	N/A	N/A	N/A	N/A	N/A	0	N/A	N/A	N/A	N/A	N/A
Female	4						No	350	86	5.2	128	No	186	93	5.2	138	Ye	163	74	5.2	108	Ye	245	91	5.1	136	Yes	Yes	2019-05-10	No	No	No	No	Non-Diabetic	N/A	No Diabetes	N/A	0	N/A	N/A	N/A	N/A	N/A	0	N/A	N/A	N/A	N/A	N/A
Male	3						No	203	83	5.7	95	Ye	154	97	5.8	92						Ye	216	100	6.3	105	Yes	Yes	2019-05-10	No	No	No	No	Non-Diabetic	N/A	No Diabetes	N/A	0	N/A	N/A	N/A	N/A	N/A	0	N/A	N/A	N/A	N/A	N/A
Male	4						No	207	86	5.6	114	No	198	108	5.5	147	Ye	142	83	5.8	108	Ye	184	92	5.8	121	Yes	Yes	2019-05-10	No	No	No	No	Non-Diabetic	N/A	No Diabetes	N/A	0	N/A	N/A	N/A	N/A	N/A	0	N/A	N/A	N/A	N/A	N/A
Male	2																Ye	249	77	5.9	100	Ye	322	64	5.6	73	Yes	Yes	2019-05-10	No	No	No	No	Non-Diabetic	N/A	No Diabetes	N/A	0	N/A	N/A	N/A	N/A	N/A	0	N/A	N/A	N/A	N/A	N/A
Female	4						No	248	78	5.2	105	Ye	250				Ye	219	75	5.2	105	Ye	222	75	5.4	103	Yes	Yes	2019-05-10	No	No	No	No	Non-Diabetic	N/A	No Diabetes	N/A	0	N/A	N/A	N/A	N/A	N/A	0	N/A	N/A	N/A	N/A	N/A
Male	3						No	346	97	5.6	113	No	319	72	5.4	81	Ye	272	75	5.3	91						Yes	Yes	2019-05-10	No	No	No	No	Non-Diabetic	N/A	No Diabetes	N/A	0	N/A	N/A	N/A	N/A	N/A	0	N/A	N/A	N/A	N/A	N/A
Female	4						No	193	128	5.5	188	No	198	103	5.3	134	Ye	276	106	5.7	159	Ye	213	125	5.9	183	Yes	Yes	2019-05-10	No	No	No	No	Non-Diabetic	N/A	No Diabetes	N/A	0	N/A	N/A	N/A	N/A	N/A	0	N/A	N/A	N/A	N/A	N/A
Female	1											No	423	92	5.3	134											Yes	Yes	2019-05-10	No	No	No	No	Non-Diabetic	N/A	No Diabetes	N/A	0	N/A	N/A	N/A	N/A	N/A	0	N/A	N/A	N/A	N/A	N/A
Male	3											No	192	80	5.7	103	Ye	202	84	5.9	108	Ye	241	89	5.7	120	Yes	Yes	2019-05-10	No	No	No	No	Non-Diabetic	N/A	No Diabetes	N/A	0	N/A	N/A	N/A	N/A	N/A	0	N/A	N/A	N/A	N/A	N/A
Female	1																					No	269	85	5.3	118	Yes	Yes	2019-05-10	No	No	No	No	Non-Diabetic	N/A	No Diabetes	N/A	0	N/A	N/A	N/A	N/A	N/A	0	N/A	N/A	N/A	N/A	N/A
Female	2											No	247	98	5.6	142						Ye	262	107	5.4	163	Yes	Yes	2019-05-10	No	No	No	No	Non-Diabetic	N/A	No Diabetes	N/A	0	N/A	N/A	N/A	N/A	N/A	0	N/A	N/A	N/A	N/A	N/A
Female	2																Ye	299	84	5.5	98	No	254	81	5.3	87	Yes	Yes	2019-05-10	No	No	No	No	Pre-Diabetes	2009-06-01		N/A	0	N/A	N/A	N/A	N/A	N/A	0	N/A	N/A	N/A	N/A	N/A
Female	1						No	250	80	5.4	104																Yes	Yes	2019-05-10	No	No	No	No	Non-Diabetic	N/A	No Diabetes	N/A	0	N/A	N/A	N/A	N/A	N/A	0	N/A	N/A	N/A	N/A	N/A
Male	5	No	418	106	6.6	125	No	292	97	6	114	Ye	290				Ye	321	102	6.4	114	Ye	247	94	6	107	Yes	Yes	2019-05-10	No	No	No	No		N/A	Type 2 Diabetes	2010-03-06	0	N/A	N/A	N/A	N/A	N/A	0	N/A	N/A	N/A	N/A	N/A
Male	5	No	440	93	5.8	94	No	312	104	5.8	136	No	279	104	6	141	Ye	265	106	5.9	134	Ye	275	105	5.8	138	Yes	Yes	2019-05-10	No	No	No	No	Pre-Diabetes	2010-01-22		N/A	0	N/A	N/A	N/A	N/A	N/A	0	N/A	N/A	N/A	N/A	N/A
Female	1						No	170	76	5.2	98																Yes	Yes	2019-05-10	No	No	No	No	Non-Diabetic	N/A	No Diabetes	N/A	0	N/A	N/A	N/A	N/A	N/A	0	N/A	N/A	N/A	N/A	N/A
Male	3						No	254	117	5.3	161						Ye	289	129	5.7	178	Ye	288	59	5.4	62	Yes	Yes	2019-05-10	No	No	No	No	Non-Diabetic	N/A	No Diabetes	N/A	0	N/A	N/A	N/A	N/A	N/A	0	N/A	N/A	N/A	N/A	N/A
Female	1																Ye	209	98	5.7	141						Yes	Yes	2019-05-10	No	No	No	No	Pre-Diabetes	2014-01-21		N/A	0	N/A	N/A	N/A	N/A	N/A	0	N/A	N/A	N/A	N/A	N/A
Male	4						No	405	72	5.4	92	Ye	345				Ye	379	80	5.4	106	Ye	456	82	5.6	110	Yes	Yes	2019-05-10	No	No	No	No	Pre-Diabetes	2016-09-26		N/A	0	N/A	N/A	N/A	N/A	N/A	0	N/A	N/A	N/A	N/A	N/A
Male	1																					Ye	223	87	6.1	126	Yes	Yes	2019-05-10	No	No	No	No	Pre-Diabetes	2015-12-30		N/A	1	2017-07-12	N/A	N/A	N/A	N/A	0	N/A	N/A	N/A	N/A	N/A
Female	1																					Ye	604	134	5.8	198	Yes	Yes	2019-05-10	No	No	No	No	Non-Diabetic	N/A	No Diabetes	N/A	0	N/A	N/A	N/A	N/A	N/A	0	N/A	N/A	N/A	N/A	N/A
Female	2																Ye	228	101	5.5	143	No	166	85	5.4	116	Yes	Yes	2019-05-22	No	No	No	No	Non-Diabetic	N/A	No Diabetes	N/A	0	N/A	N/A	N/A	N/A	N/A	0	N/A	N/A	N/A	N/A	N/A
Female	3	No	289	76	5.5	102	No	176	80	5.2	99	Ye	246	75	5.4	97											Yes	Yes	2019-05-22	No	No	No	No	Non-Diabetic	N/A	No Diabetes	N/A	0	N/A	N/A	N/A	N/A	N/A	0	N/A	N/A	N/A	N/A	N/A
Female	4	No	442	98	6.3	142	No	392	111	6.5	159	No	285	75	6.3	97						Ye	344	79	6.2	103	Yes	Yes	2019-04-19	No	No	No	No		N/A	Type 2 Diabetes	2005-11-29	0	N/A	N/A	N/A	N/A	N/A	0	N/A	N/A	N/A	N/A	N/A
Male	2	No	421	87	8.7	113	No	261	93	6.6	118																Yes	Yes	2019-04-19	No	No	No	No		N/A	Type 2 Diabetes	2005-11-02	0	N/A	N/A	N/A	N/A	N/A	0	N/A	N/A	N/A	N/A	N/A
Female	4						No	289	95	6.1	124	No	232	96	6	129	Ye	321	62	5.6	66	Ye	319	62	5.9	64	Yes	Yes	2019-04-19	No	No	No	No	Pre-Diabetes	2011-04-04		N/A	0	N/A	N/A	N/A	N/A	N/A	0	N/A	N/A	N/A	N/A	N/A
Female	3											No	215	81	5.7	99	Ye	195	83	5.7	111	No	191	76	6.1	96	Yes	Yes	2019-04-19	No	No	No	No	Non-Diabetic	N/A	No Diabetes	N/A	0	N/A	N/A	N/A	N/A	N/A	0	N/A	N/A	N/A	N/A	N/A
Female	1																					Ye	461	71	5.5	94	Yes	Yes	2019-04-19	No	No	No	No	Non-Diabetic	N/A	No Diabetes	N/A	0	N/A	N/A	N/A	N/A	N/A	0	N/A	N/A	N/A	N/A	N/A
Male	5	No	352	81	6	101	No	257	93	5.9	113	No	267	98	6	130	Ye	191	81	6.2	93	Ye	239	96	6	106	Yes	Yes	2019-04-19	No	No	No	No	Pre-Diabetes	2011-04-30		N/A	0	N/A	N/A	N/A	N/A	N/A	0	N/A	N/A	N/A	N/A	N/A
Female	4	No	266	83	5.5	109	No	160	81	5.5	112						Ye	189	94	5.3	128	Ye	216	104	5.3	145	Yes	Yes	2019-04-19	No	No	No	No	Non-Diabetic	N/A	No Diabetes	N/A	0	N/A	N/A	N/A	N/A	N/A	0	N/A	N/A	N/A	N/A	N/A
Female	3						No	429	107	6.3	117	No	519	94	5.7	107	Ye	3222	131	5.7	157						Yes	Yes	2019-04-19	No	No	No	No	Non-Diabetic	N/A	No Diabetes	N/A	0	N/A	N/A	N/A	N/A	N/A	0	N/A	N/A	N/A	N/A	N/A
Female	4	No	352	92	5.6	126	No	291	95	5.7	129	No	244	96	5.8	132	Ye	195	100	6	135						Yes	Yes	2019-04-19	No	No	No	No	Non-Diabetic	N/A	No Diabetes	N/A	0	N/A	N/A	N/A	N/A	N/A	1	2014-10-24	N/A	N/A	N/A	N/A
Female	1						No	243	103	5.9	134																Yes	Yes	2019-04-19	No	No	No	No	Non-Diabetic	N/A	No Diabetes	N/A	0	N/A	N/A	N/A	N/A	N/A	0	N/A	N/A	N/A	N/A	N/A
Female	5	No	309	116	5.5	163	No	227	80	5.6	109	No	195	95	5.5	129	Ye	273	71	5.7	90	Ye	177	71	5.7	93	Yes	Yes	2019-04-19	No	No	No	No	Non-Diabetic	N/A	No Diabetes	N/A	1	2012-02-13	N/A	N/A	N/A	N/A	0	N/A	N/A	N/A	N/A	N/A
Male	2	No	364	80	5.2	91											Ye	301	82	5.4	108						Yes	Yes	2019-04-19	No	No	No	No	Non-Diabetic	N/A	No Diabetes	N/A	0	N/A	N/A	N/A	N/A	N/A	0	N/A	N/A	N/A	N/A	N/A
Female	5	No	282	120	6.5	172	No	232	106	6.6	155	No	176	103	6.7	133	Ye	148	114	6.6	158	Ye	195	98	6.5	136	Yes	Yes	2019-04-19	No	No	No	No		N/A	Type 2 Diabetes	2010-04-02	0	N/A	N/A	N/A	N/A	N/A	0	N/A	N/A	N/A	N/A	N/A
Female	1																					Ye	279	84	5.7	108	Yes	Yes	2019-04-19	No	No	No	No	Non-Diabetic	N/A	No Diabetes	N/A	0	N/A	N/A	N/A	N/A	N/A	0	N/A	N/A	N/A	N/A	N/A
Female	2																Ye	206	77	5.6	92	Ye	307	68	5.8	78	Yes	Yes	2019-04-19	No	No	No	No	Pre-Diabetes	2013-10-16		N/A	0	N/A	N/A	N/A	N/A	N/A	0	N/A	N/A	N/A	N/A	N/A
Female	3	No	521	104	5.2	129						No	297	101	5.3	125	Ye	339	100	5.2	133						Yes	Yes	2019-04-19	No	No	No	No	Non-Diabetic	N/A	No Diabetes	N/A	0	N/A	N/A	N/A	N/A	N/A	0	N/A	N/A	N/A	N/A	N/A
Female	3	No	350	117	5.5	165	No	301	104	5.6	133	Ye	269	130	5.6	165											Yes	Yes	2019-04-19	No	No	No	No	Non-Diabetic	N/A	No Diabetes	N/A	0	N/A	N/A	N/A	N/A	N/A	0	N/A	N/A	N/A	N/A	N/A
Female	1						No	207	104	6.1	140																Yes	Yes	2019-04-19	No	No	No	No	Pre-Diabetes	2012-01-09		N/A	0	N/A	N/A	N/A	N/A	N/A	0	N/A	N/A	N/A	N/A	N/A
Male	4	No	214	75	5.4	94	No	323	83	5.3	102	Ye	211	98	5.4	113						Ye	372	91	5.7	109	Yes	Yes	2019-04-19	No	No	No	No	Non-Diabetic	N/A	No Diabetes	N/A	0	N/A	N/A	N/A	N/A	N/A	0	N/A	N/A	N/A	N/A	N/A
Female	4						No	445	123	6.1	180	No	296	163	5.7	236	Ye	428	78	6.2	105	No	361	129	5.8	201	Yes	Yes	2019-04-19	No	No	No	No	Pre-Diabetes	2007-06-20		N/A	0	N/A	N/A	N/A	N/A	N/A	0	N/A	N/A	N/A	N/A	N/A
Male	3											No	190	89	5.4	91	Ye	186	82	5.3	92	Ye	250	88	5.4	89	Yes	Yes	2019-04-19	No	No	No	No	Non-Diabetic	N/A	No Diabetes	N/A	0	N/A	N/A	N/A	N/A	N/A	0	N/A	N/A	N/A	N/A	N/A
Female	3						No	216	78	5.7	111	No	282	79	5.8	107	Ye	241	81	6	115						Yes	Yes	2019-04-19	No	No	No	No	Pre-Diabetes	2006-07-18		N/A	0	N/A	N/A	N/A	N/A	N/A	0	N/A	N/A	N/A	N/A	N/A
Male	1	No	197	81	5.5	114																					Yes	Yes	2019-05-01	No	No	No	No	Non-Diabetic	N/A	No Diabetes	N/A	0	N/A	N/A	N/A	N/A	N/A	0	N/A	N/A	N/A	N/A	N/A
Female	4	No	448	118	5.6	172	No	347	122	5.5	173						Ye	247	138	5.6	204	Ye	295	126	5.7	180	Yes	Yes	2019-05-01	No	No	No	No	Non-Diabetic	N/A	No Diabetes	N/A	0	N/A	N/A	N/A	N/A	N/A	0	N/A	N/A	N/A	N/A	N/A
Female	4	No	223	103	5.1	140						No	164	114	5.2	158	Ye	147	107	5.2	152	Ye	193	114	5	170	Yes	Yes	2019-05-01	No	No	No	No	Non-Diabetic	N/A	No Diabetes	N/A	0	N/A	N/A	N/A	N/A	N/A	0	N/A	N/A	N/A	N/A	N/A
Male	3											No	234	132	5.6	175	Ye	181	120	5.7	162	Ye	284	122	5.4	167	Yes	Yes	2019-05-01	No	No	No	No	Non-Diabetic	N/A	No Diabetes	N/A	0	N/A	N/A	N/A	N/A	N/A	0	N/A	N/A	N/A	N/A	N/A
Male	3											No	257	82	5.7	103	Ye	178	64	5.9	80	Ye	217	80	5.9	104	Yes	Yes	2019-05-01	No	No	No	No	Non-Diabetic	N/A	No Diabetes	N/A	0	N/A	N/A	N/A	N/A	N/A	0	N/A	N/A	N/A	N/A	N/A
Male	4	No	353	81	5.5	106	No	248	74	5.3	97	Ye	270	79	5.4	106						Ye	420	75	5.4	96	Yes	Yes	2019-05-01	No	No	No	No	Non-Diabetic	N/A	No Diabetes	N/A	0	N/A	N/A	N/A	N/A	N/A	0	N/A	N/A	N/A	N/A	N/A
Female	1																					Ye	363	129	6.2	156	Yes	Yes	2019-05-01	No	No	No	No	Pre-Diabetes	2014-11-01		N/A	0	N/A	N/A	N/A	N/A	N/A	0	N/A	N/A	N/A	N/A	N/A
Male	1																No	157	140	5.5	199
Male	1																					Ye	346	127	5.1	176	Yes	Yes	2019-05-01	No	No	No	No	Non-Diabetic	N/A	No Diabetes	N/A	0	N/A	N/A	N/A	N/A	N/A	0	N/A	N/A	N/A	N/A	N/A
Female	4						No	277	82	5.8	120	Ye	222				Ye	182	92	5.7	140	Ye	252	84	5.8	123	Yes	Yes	2019-05-01	No	No	No	No	Non-Diabetic	N/A	No Diabetes	N/A	0	N/A	N/A	N/A	N/A	N/A	0	N/A	N/A	N/A	N/A	N/A
Male	2																Ye	313	93	6	124	Ye	299	80	5.9	101	Yes	Yes	2019-05-01	No	No	No	No	Non-Diabetic	N/A	No Diabetes	N/A	0	N/A	N/A	N/A	N/A	N/A	0	N/A	N/A	N/A	N/A	N/A
Female	2											No	130	98	5.4	124						No	631	99	5.3	129	Yes	Yes	2019-05-01	No	No	No	No	Non-Diabetic	N/A	No Diabetes	N/A	0	N/A	N/A	N/A	N/A	N/A	0	N/A	N/A	N/A	N/A	N/A
Female	4	No	350	86	5.6	120	No	255	93	5.6	125						Ye	233	95	6	126	Ye	324	123	5.7	176	Yes	Yes	2019-05-01	No	No	No	No	Non-Diabetic	N/A	No Diabetes	N/A	0	N/A	N/A	N/A	N/A	N/A	0	N/A	N/A	N/A	N/A	N/A
Male	4	No	276	85	5.4	118	No	295	84	5.3	116	No	299	107	5.4	150	Ye	208	104	5.3	143						Yes	Yes	2019-05-01	No	No	No	No	Non-Diabetic	N/A	No Diabetes	N/A	0	N/A	N/A	N/A	N/A	N/A	0	N/A	N/A	N/A	N/A	N/A
Female	3						No	279	89	5.7	122	No	336	93	5.7	129	Ye	253	82	5.7	117						Yes	Yes	2019-05-01	No	No	No	No	Non-Diabetic	N/A	No Diabetes	N/A	0	N/A	N/A	N/A	N/A	N/A	0	N/A	N/A	N/A	N/A	N/A
Female	3											No	177	75	5.5	95	Ye	179	64	5.1	90	Ye	214	55	5.2	69	Yes	Yes	2019-05-01	No	No	No	No	Non-Diabetic	N/A	No Diabetes	N/A	0	N/A	N/A	N/A	N/A	N/A	0	N/A	N/A	N/A	N/A	N/A
Male	2	No	523	108	5.4	158						No	247	130	5.4	175											Yes	Yes	2019-05-01	No	No	No	No	Non-Diabetic	N/A	No Diabetes	N/A	0	N/A	N/A	N/A	N/A	N/A	0	N/A	N/A	N/A	N/A	N/A
Female	5	No	519	82	5.6	117	No	335	85	5.6	104	No	613	104	5.4	138	Ye	277	96	5.6	130	Ye	275	90	5.4	127	Yes	Yes	2019-05-01	No	Yes	No	Yes	Non-Diabetic	N/A	No Diabetes	N/A	0	N/A	N/A	N/A	N/A	N/A	0	N/A	N/A	N/A	N/A	N/A
Female	1																Ye	131	106	5.7	161						Yes	Yes	2019-05-01	No	No	No	No	Pre-Diabetes	2017-01-03	No Diabetes	N/A	0	N/A	N/A	N/A	N/A	N/A	0	N/A	N/A	N/A	N/A	N/A
Female	1																No	228		6.2	155						Yes	Yes	2019-04-26	No	No	Yes	Yes		N/A	Type 2 Diabetes	2011-06-30	0	N/A	N/A	N/A	N/A	N/A	0	N/A	N/A	N/A	N/A	N/A
Female	1											No	323	176	6.1	266
Female	3	No	570	109	5.8	133						No	380	97	5.1	129						Ye	432		5.5	61	Yes	Yes	2019-04-26	No	No	No	No	Non-Diabetic	N/A	No Diabetes	N/A	0	N/A	N/A	N/A	N/A	N/A	0	N/A	N/A	N/A	N/A	N/A
Male	2	No	334	86		101											Ye	248		5.4	136
Female	1											Ye	351	106	5.5	134											Yes	Yes	2019-04-26	No	No	No	No	Pre-Diabetes	2017-03-29		N/A	0	N/A	N/A	N/A	N/A	N/A	0	N/A	N/A	N/A	N/A	N/A
Male	3						No	238	130	5.6	171						No	211		5.3	98	No	233		5.6		Yes	Yes	2019-04-26	No	No	No	No	Pre-Diabetes	2018-11-26		N/A	0	N/A	N/A	N/A	N/A	N/A	0	N/A	N/A	N/A	N/A	N/A
Male	3	No	230	98	5.7	107											No	153	69	6	69	Ye	199		5.9	131	Yes	Yes	2019-04-26	No	No	No	No	Pre-Diabetes	2010-09-02	Type 2 Diabetes	2016-12-09	0	N/A	N/A	N/A	N/A	N/A	0	N/A	N/A	N/A	N/A	N/A
Female	4	No	194	90		125						No	170	96	5.3	133	No	160		5.4	101	No	137		5.4	119	Yes	Yes	2019-04-26	No	No	No	No	Pre-Diabetes	2018-12-04		N/A	0	N/A	N/A	N/A	N/A	N/A	0	N/A	N/A	N/A	N/A	N/A
Female	3	No	303	83	5.7	104	No	255	75	5.7	94						No	159		5.6	91
Female	1																No	368		9	195						Yes	Yes	2019-04-26	No	No	No	No		N/A	Type 2 Diabetes	2004-01-01	0	N/A	N/A	N/A	N/A	N/A	0	N/A	N/A	N/A	N/A	N/A
Male	1	No	396	183	6.2	240
Male	2											Ye	213	91	5	115	No	297		5.5	87						Yes	Yes	2019-04-26	No	No	No	No	Pre-Diabetes	2010-03-31		N/A	0	N/A	N/A	N/A	N/A	N/A	0	N/A	N/A	N/A	N/A	N/A
Male	3						No	152		5.5	126						No	137	78	5.9	74	No	248		5.9	74	Yes	Yes	2019-04-26	No	No	No	No		N/A	Type 2 Diabetes	2019-07-18	0	N/A	N/A	N/A	N/A	N/A	0	N/A	N/A	N/A	N/A	N/A
Female	4	No	362	94	5.4	110	No	249	90	5.4	126						Ye	530	66	5.8	89	No	578		5.6		Yes	Yes	2019-04-26	No	No	No	No	Non-Diabetic	N/A	No Diabetes	N/A	0	N/A	N/A	N/A	N/A	N/A	0	N/A	N/A	N/A	N/A	N/A
Male	2						No	236	93	5.4	131						No	430		5.4	124						Yes	Yes	2019-04-26	No	No	No	No	Non-Diabetic	N/A	No Diabetes	N/A	0	N/A	N/A	N/A	N/A	N/A	0	N/A	N/A	N/A	N/A	N/A
Male	1						No	250	124	5.6	167																Yes	Yes	2019-04-26	No	No	No	No	Pre-Diabetes	2016-12-06		N/A	0	N/A	N/A	N/A	N/A	N/A	0	N/A	N/A	N/A	N/A	N/A
Male	2						No	257	87	5.6	91											No	566		5.6	73	Yes	Yes	2019-04-26	No	No	Yes	Yes	Pre-Diabetes			N/A	0	N/A	N/A	N/A	N/A	N/A	0	N/A	N/A	N/A	N/A	N/A
Male	2						No	221	110	5.8	119						Ye	262		5.1	62						Yes	Yes	2019-04-26	No	No	No	No		N/A	Type 2 Diabetes	2016-12-19	0	N/A	N/A	N/A	N/A	N/A	0	N/A	N/A	N/A	N/A	N/A
Female	3						No	192	156	5.9	190	Ye	220									No	244		5.8	157	Yes	Yes	2019-04-26	No	No	No	No		N/A	Type 2 Diabetes	2018-07-25	0	N/A	N/A	N/A	N/A	N/A	0	N/A	N/A	N/A	N/A	N/A
Male	3											No	345	83	5.9	99	Ye	303	77	6	88	Ye	406	87	6	109	Yes	Yes	2019-04-26	No	Yes	No	Yes	Non-Diabetic	N/A	No Diabetes	N/A	0	N/A	N/A	N/A	N/A	N/A	0	N/A	N/A	N/A	N/A	N/A
Male	2	No	342	88	5.2	110	No	233	72	5.6	81																Yes	Yes	2019-04-26	No	No	No	No	Non-Diabetic	N/A	No Diabetes	N/A	0	N/A	N/A	N/A	N/A	N/A	0	N/A	N/A	N/A	N/A	N/A
Female	4	No	327	98	5.7	137	No	220	97	5.6	133	Ye	361	101	5.5	135	Ye	310	100	5.5	143						Yes	Yes	2019-04-26	No	No	No	No	Non-Diabetic	N/A	No Diabetes	N/A	0	N/A	N/A	N/A	N/A	N/A	0	N/A	N/A	N/A	N/A	N/A
Female	4	No	325	99	5.8	135	No	175	103	5.3	138	Ye	345									Ye	310	88	5.3	115	Yes	Yes	2019-04-26	No	No	No	No	Non-Diabetic	N/A	No Diabetes	N/A	0	N/A	N/A	N/A	N/A	N/A	0	N/A	N/A	N/A	N/A	N/A
Female	4	No	267	97	5.6	128	No	225	105	5.7	129	Ye	1207	101	5.9	124						Ye	317	106	6.1	147	Yes	Yes	2019-04-26	No	No	No	No	Non-Diabetic	N/A	No Diabetes	N/A	0	N/A	N/A	N/A	N/A	N/A	0	N/A	N/A	N/A	N/A	N/A
Female	4	No	296	94	5.2	127	No	306	105	5.5	143						Ye	423	95	5.6	128	Ye	291	111	5.4	155	Yes	Yes	2019-04-26	No	No	No	No	Non-Diabetic	N/A	No Diabetes	N/A	0	N/A	N/A	N/A	N/A	N/A	0	N/A	N/A	N/A	N/A	N/A
Female	4						No	151	89		133	No	148	83	5.6	125	Ye	108	82	5.5	124	Ye	129	92	5.5	144	Yes	Yes	2019-04-26	No	No	No	No	Non-Diabetic	N/A	No Diabetes	N/A	0	N/A	N/A	N/A	N/A	N/A	0	N/A	N/A	N/A	N/A	N/A
Female	2																Ye	328	87	6.3	121	Ye	525	76	6.2	106	Yes	Yes	2019-04-26	No	No	No	No		N/A	Type 2 Diabetes	2012-07-17	0	N/A	N/A	N/A	N/A	N/A	0	N/A	N/A	N/A	N/A	N/A
Female	4						No	1012	92	5	116	Ye	300				Ye	268	61	5.3	74	Ye	240	57	5.2	69	Yes	Yes	2019-04-26	No	No	No	No	Pre-Diabetes	2017-01-23		N/A	0	N/A	N/A	N/A	N/A	N/A	0	N/A	N/A	N/A	N/A	N/A
Female	1	No	395	88	5.6	113																					Yes	Yes	2019-04-26	No	No	No	No	Non-Diabetic	N/A	No Diabetes	N/A	0	N/A	N/A	N/A	N/A	N/A	0	N/A	N/A	N/A	N/A	N/A
Female	4	No	314	99	5.6	133						No	194	108	5.5	134	Ye	196	99	5.5	132	Ye	224	110	5.5	146	Yes	Yes	2019-04-26	No	No	No	No	Non-Diabetic	N/A	No Diabetes	N/A	0	N/A	N/A	N/A	N/A	N/A	0	N/A	N/A	N/A	N/A	N/A
Male	1																					Ye	192	71	5.6	92	Yes	Yes	2019-04-26	No	No	No	No	Non-Diabetic	N/A	No Diabetes	N/A	0	N/A	N/A	N/A	N/A	N/A	0	N/A	N/A	N/A	N/A	N/A
Male	5	No	397	92	5.2	140	No	251	65	5.4	81	Ye	331	69	5.2	83	Ye	263	61	5.3	71	Ye	287	59	5.5	74	Yes	Yes	2019-04-26	No	No	No	No	Non-Diabetic	N/A	No Diabetes	N/A	0	N/A	N/A	N/A	N/A	N/A	0	N/A	N/A	N/A	N/A	N/A
Male	2											No	283	86	5.5	98	Ye	195	77	5.2	90						Yes	Yes	2019-04-26	No	No	No	No	Non-Diabetic	N/A	No Diabetes	N/A	0	N/A	N/A	N/A	N/A	N/A	0	N/A	N/A	N/A	N/A	N/A
Male	5	No	451	77	5.8	94	No	328	63	5.7	68	No	316	61	5.6	62	Ye	301	63	5.6	72	Ye	325	58	5.6	62	Yes	Yes	2019-04-26	No	No	No	No	Non-Diabetic	N/A	No Diabetes	N/A	0	N/A	N/A	N/A	N/A	N/A	0	N/A	N/A	N/A	N/A	N/A
Female	4	No	460	101	5.6	121	No	432	88	5.6	106						Ye	445	90	5.8	110	Ye	428	75	5.7	92	Yes	Yes	2019-04-26	No	No	No	No	Pre-Diabetes	2018-03-06		N/A	0	N/A	N/A	N/A	N/A	N/A	0	N/A	N/A	N/A	N/A	N/A
Female	1																					Ye	266	78	5.5	94	Yes	Yes	2019-04-26	No	No	No	No	Non-Diabetic	N/A	No Diabetes	N/A	0	N/A	N/A	N/A	N/A	N/A	0	N/A	N/A	N/A	N/A	N/A
Male	2	No	245	125	5.6	154	No	208	102	5.5	139																Yes	Yes	2019-04-17	No	No	No	No	Non-Diabetic	N/A	No Diabetes	N/A	0	N/A	N/A	N/A	N/A	N/A	0	N/A	N/A	N/A	N/A	N/A
Female	2	No	311	93	5.7	137	No	290	92	5.5	136																Yes	Yes	2019-04-17	No	No	No	No	Non-Diabetic	N/A	No Diabetes	N/A	0	N/A	N/A	N/A	N/A	N/A	0	N/A	N/A	N/A	N/A	N/A
Female	1						No	343	72	5	92																Yes	Yes	2019-04-17	No	No	No	No	Non-Diabetic	N/A	No Diabetes	N/A	0	N/A	N/A	N/A	N/A	N/A	0	N/A	N/A	N/A	N/A	N/A
Female	2	No	714	130	5.4	188	No	617	158	5.5	199																Yes	Yes	2019-04-17	No	No	No	No	Non-Diabetic	N/A	No Diabetes	N/A	0	N/A	N/A	N/A	N/A	N/A	0	N/A	N/A	N/A	N/A	N/A
Male	2	No	188	83	5.4	115	No	240	84	5.5	110																Yes	Yes	2019-04-17	No	No	No	No	Non-Diabetic	N/A	No Diabetes	N/A	0	N/A	N/A	N/A	N/A	N/A	0	N/A	N/A	N/A	N/A	N/A
Female	1	No	331	80	6.3	94																					Yes	Yes	2019-04-17	No	No	No	No	Non-Diabetic	N/A	No Diabetes	N/A	0	N/A	N/A	N/A	N/A	N/A	0	N/A	N/A	N/A	N/A	N/A
Female	1											No	217	70	5.5	92											Yes	Yes	2019-04-17	No	No	No	No	Non-Diabetic	N/A	No Diabetes	N/A	0	N/A	N/A	N/A	N/A	N/A	0	N/A	N/A	N/A	N/A	N/A
Male	1						No	196	109	5.9	113																Yes	Yes	2019-04-17	No	No	Yes	Yes	Non-Diabetic	N/A	No Diabetes	N/A	0	N/A	N/A	N/A	N/A	N/A	0	N/A	N/A	N/A	N/A	N/A
Male	2	No	329	114	6.7	136	No	264	79	6.7	106																Yes	Yes	2019-04-17	No	No	No	No		N/A	Type 2 Diabetes	1990-01-01	0	N/A	N/A	N/A	N/A	N/A	1	2015-01-27	N/A	N/A	N/A	N/A
Female	1						No	264	121	5.7	141																Yes	Yes	2019-04-17	No	No	No	No		N/A	Type 2 Diabetes	2011-04-01	0	N/A	N/A	N/A	N/A	N/A	0	N/A	N/A	N/A	N/A	N/A
Female	1	No	380	100	5	142																					Yes	Yes	2019-04-17	No	No	No	No	Non-Diabetic	N/A	No Diabetes	N/A	0	N/A	N/A	N/A	N/A	N/A	0	N/A	N/A	N/A	N/A	N/A
Male	1	No	434	94	7.5	97																					Yes	Yes	2019-04-24	No	Yes	Yes	Yes		N/A	Type 2 Diabetes	1992-01-01	0	N/A	N/A	N/A	N/A	N/A	0	N/A	N/A	N/A	N/A	N/A
Female	1						No	287	80	5.3	114																Yes	Yes	2019-04-17	No	No	No	No	Non-Diabetic	N/A	No Diabetes	N/A	0	N/A	N/A	N/A	N/A	N/A	0	N/A	N/A	N/A	N/A	N/A
Male	1						No	272	98	5.4	134																Yes	Yes	2019-04-17	No	No	No	No	Non-Diabetic	N/A	No Diabetes	N/A	0	N/A	N/A	N/A	N/A	N/A	0	N/A	N/A	N/A	N/A	N/A
Female	1						No	444	100	5.4	149																Yes	Yes	2019-04-17	No	No	No	No	Non-Diabetic	N/A	No Diabetes	N/A	0	N/A	N/A	N/A	N/A	N/A	0	N/A	N/A	N/A	N/A	N/A
Male	2	No	267	75	5.9	93	No	235	86	5.8	116																Yes	Yes	2019-04-17	No	No	No	No		N/A	Type 2 Diabetes	2011-05-05	0	N/A	N/A	N/A	N/A	N/A	0	N/A	N/A	N/A	N/A	N/A
Female	1	No	353	89	5.1	120																					Yes	Yes	2019-04-17	No	No	No	No	Non-Diabetic	N/A	No Diabetes	N/A	0	N/A	N/A	N/A	N/A	N/A	0	N/A	N/A	N/A	N/A	N/A
Male	1						No	323	83	5.7	101																Yes	Yes	2019-04-17	No	No	No	No	Non-Diabetic	N/A	No Diabetes	N/A	0	N/A	N/A	N/A	N/A	N/A	0	N/A	N/A	N/A	N/A	N/A
Female	2	No	527	97	6.6	111	No	275	58	6.2	58																Yes	Yes	2019-04-17	No	No	No	No		N/A	Type 2 Diabetes	2014-07-08	0	N/A	N/A	N/A	N/A	N/A	0	N/A	N/A	N/A	N/A	N/A
Female	1						No	319	106	5.3	152																Yes	Yes	2019-04-17	No	No	No	No	Non-Diabetic	N/A	No Diabetes	N/A	0	N/A	N/A	N/A	N/A	N/A	0	N/A	N/A	N/A	N/A	N/A
Male	1											No	222	109	5.8	131											Yes	Yes	2019-04-17	No	No	No	No	Non-Diabetic	N/A	No Diabetes	N/A	0	N/A	N/A	N/A	N/A	N/A	0	N/A	N/A	N/A	N/A	N/A
Male	2						No	387	120	5.5	142	Ye	364	107	5.4	135											Yes	Yes	2019-05-10	No	No	No	No	Non-Diabetic	N/A	No Diabetes	N/A	0	N/A	N/A	N/A	N/A	N/A	0	N/A	N/A	N/A	N/A	N/A
Female	2						No	277	115	5.5	165						Ye	294	112	5.4	159						Yes	Yes	2019-05-10	No	No	No	No	Non-Diabetic	N/A	No Diabetes	N/A	0	N/A	N/A	N/A	N/A	N/A	0	N/A	N/A	N/A	N/A	N/A
Female	2											Ye	183	80	5.3	113						Ye	169	100	5.5	138	Yes	Yes	2019-05-10	No	No	No	No	Non-Diabetic	N/A	No Diabetes	N/A	0	N/A	N/A	N/A	N/A	N/A	0	N/A	N/A	N/A	N/A	N/A
Male	1						No	235	213	5.7	332																Yes	Yes	2019-05-10	No	No	No	No	Non-Diabetic	N/A	No Diabetes	N/A	0	N/A	N/A	N/A	N/A	N/A	0	N/A	N/A	N/A	N/A	N/A
Male	4						No	186	130	5.4	182	Ye	171	70	5.3	83	Ye	266	65	5.7	78	Ye	220	64	5.5	75	Yes	Yes	2019-05-10	No	No	No	No	Non-Diabetic	N/A	No Diabetes	N/A	0	N/A	N/A	N/A	N/A	N/A	0	N/A	N/A	N/A	N/A	N/A
Male	1											No	286	82	5.5	112											Yes	Yes	2019-05-10	No	No	No	No	Non-Diabetic	N/A	No Diabetes	N/A	0	N/A	N/A	N/A	N/A	N/A	0	N/A	N/A	N/A	N/A	N/A
Male	4						No	219	110	6.4	128	No	218	108	6.3	138	Ye	171	96	6.6	120	Ye	217	117	6.5	149	Yes	Yes	2019-05-10	No	No	No	No		N/A	Type 2 Diabetes	2016-06-07	0	N/A	N/A	N/A	N/A	N/A	0	N/A	N/A	N/A	N/A	N/A
Male	2											Ye	161	76	6.4	93						Ye	220	69	6.1	85	Yes	Yes	2019-05-10	No	No	No	No		N/A	Type 2 Diabetes	2016-06-20	0	N/A	N/A	N/A	N/A	N/A	0	N/A	N/A	N/A	N/A	N/A
Male	3											No	195	112	7.3	129	Ye	244	95	6.8	106	Ye	318	128	11.5	133	Yes	Yes	2019-05-10	No	No	No	No		N/A	Type 2 Diabetes	2015-10-05	0	N/A	N/A	N/A	N/A	N/A	0	N/A	N/A	N/A	N/A	N/A
Male	1						No	349	113	6.1	152																Yes	Yes	2019-05-10	No	No	No	No	Non-Diabetic	N/A	No Diabetes	N/A	0	N/A	N/A	N/A	N/A	N/A	0	N/A	N/A	N/A	N/A	N/A
Male	4	No	256	106	7.3	123	No	195	117	6.7	145	Ye	181	122	6.4	162	Ye	302	112	6.3	148						Yes	Yes	2019-05-10	No	No	No	No		N/A	Type 2 Diabetes	2016-01-11	0	N/A	N/A	N/A	N/A	N/A	0	N/A	N/A	N/A	N/A	N/A
Male	1						No	2743	131	5.4	187																Yes	Yes	2019-05-10	No	No	No	No	Non-Diabetic	N/A	No Diabetes	N/A	0	N/A	N/A	N/A	N/A	N/A	0	N/A	N/A	N/A	N/A	N/A
Female	2																Ye	165	74	5.3	100	Ye	223	82	5.3	107	Yes	Yes	2019-05-10	No	No	No	No	Non-Diabetic	N/A	No Diabetes	N/A	0	N/A	N/A	N/A	N/A	N/A	0	N/A	N/A	N/A	N/A	N/A
Female	1											Ye	348	99	5.3	140											Yes	Yes	2019-05-10	No	No	No	No	Non-Diabetic	N/A	No Diabetes	N/A	0	N/A	N/A	N/A	N/A	N/A	0	N/A	N/A	N/A	N/A	N/A
Male	3						No	152	88	5.2	97	Ye	165	96	4.9	108						Ye	233	69	4.9	78	Yes	Yes	2019-05-10	No	No	No	No	Non-Diabetic	N/A	No Diabetes	N/A	0	N/A	N/A	N/A	N/A	N/A	0	N/A	N/A	N/A	N/A	N/A
Female	4						No	393	103	5.8	135	No	260	103	5.6	122	Ye	340	98	5.4	119	Ye	312	99	5.6	122	Yes	Yes	2019-05-10	No	No	No	No	Non-Diabetic	N/A	No Diabetes	N/A	0	N/A	N/A	N/A	N/A	N/A	0	N/A	N/A	N/A	N/A	N/A
Female	4						No	362	121	6	148	No	265	116	5.9	128	Ye	361	109	6.2	129	Ye	377	113	6.2	134	Yes	Yes	2019-05-10	No	No	No	No	Non-Diabetic	N/A	No Diabetes	N/A	0	N/A	N/A	N/A	N/A	N/A	zero	N/A	N/A	N/A	N/A	N/A
Female	4						No	292	112	5.8	140	No	178	98	6	130	Ye	202	109	6	147	Ye	200	101	5.9	132	Yes	Yes	2019-05-10	No	No	No	No	Non-Diabetic	N/A	No Diabetes	N/A	0	N/A	N/A	N/A	N/A	N/A	0	N/A	N/A	N/A	N/A	N/A
Male	1						No	220	90	5.7	122																Yes	Yes	2019-05-10	No	No	No	No	Non-Diabetic	N/A	No Diabetes	N/A	0	N/A	N/A	N/A	N/A	N/A	0	N/A	N/A	N/A	N/A	N/A
Male	5	No	646	96	5.2	122	No	277	91	5.2	116	Ye	322				Ye	435	106	5.6	147	Ye	360	106	5.4	142
Male	3	No	486	83	5.3	97						No	414	92	5.4	112						Ye	349	76	5.1	93
Male	4						No	265	90	6.3	107	No	285	66	6.1	65	Ye	364	67	6.1	77	Ye	350	61	6.5	64
Male	1																Ye	184	76	6	95
Female	3						No	255	98	5.8	147	No	265	85	5.6	120						Ye	223	74	5	111
Male	5	No	184	92	5.4	109	No	137	133	5.7	184	Ye	188	84	5.7	109	Ye	160	72	5.8	87	No	208	95	5.6	111
Male	5	No	179	81	6	99	No	101	75	5.8	98	No	115				Ye	105	72	5.8	89	No	143	83	6	115
Male	4						No	181	136	5.4	193	No	107	129	5.6	173	Ye	121	118	5.5	153	Ye	537	147	5.6	204
Female	1	No	276	100	5.4	150
Male	2											No	159	85	7.8	113						Ye	144	66	7.5	85
Female	4	No	294	95	5.4	111	No	131	95	5.3	118						Ye	165	86	5.4	111	Ye	209	102	5.6	130
Male	4	No	383	109	5.6	158	No	226	89	5.6	126	No	309	96	5.5	115	Ye	240	87	5.8	123
Female	1	No	361	77	5.7	99
Male	5	No	324	100	5.5	130	No	149	104	5.5	137	Ye	262				Ye	313	96	5.5	127	Ye	207	105	5.9	135
Female	1	No	281	125	5.2	181
Male	1	No	459	114	5.4	154
Male	2	No	331	116	5.7	163	No	241	113	5.8	154
Male	2						No	291	89	5.4	114											No	346	91	5.7	124
Female	3											No	144	110	5.5	168	Ye	4521	67	5.3	96	Ye	157	87	5.2	124
Male	3						No	1854	72	5.7	98	No	424	105	5.9	147						Ye	352	95	6	132
Female	5	No	371	98	5.5	131	No	371	75	5.7	83	Ye	501	97	5.7	127	Ye	407	85	5.9	104	Ye	492	81	6.1	94
Female	5	No	197	87	5.8	94	No	126	73	5.7	84	Ye	135	71	6	85	No	208	76	5.7	97	No	202	72	5.7	91
Female	1	No	406	93	4.1	115
Male	1											No	215	106	5.6	110
Female	1	No	311	102	5.6	146
Female	3	No	314	84	5.5	121	No	233	70	5.4	97	No	187	79	5.6	112
Female	2	No	306	74	6	98	No	153	65	5.9	83
Male	1											No	169	90	5.6	121
Male	1											No	315	93	6	117
Male	2	No	341	85	6.3	92	No	320	78	6	82
Female	2	No	337	75	6	106						No	389	81	6.2	115
Male	1	No	427	78	5.9	103
Female	3	No	507	114	5.5	141	No	370	79	5.7	83	Ye	570	77	5.3	82
Female	4						No	394	100	5.5	118	No	241	95	5.6	128	Ye	200	91	5.6	119	Ye	281	92	5.3	126	Yes	Yes	2019-04-26	No	No	No	No	Non-Diabetic	N/A	No Diabetes	N/A	0	N/A	N/A	N/A	N/A	N/A	0	N/A	N/A	N/A	N/A	N/A
Female	5	No	325	98	6.2	128	No	243	69	6	78	Ye	287	80	5.7	98	Ye	225	79	5.7	100	No	242	82	6.2	107	Yes	Yes	2019-04-26	No	No	No	No		N/A	Type 2 Diabetes	2012-06-11	0	N/A	N/A	N/A	N/A	N/A	0	N/A	N/A	N/A	N/A	N/A
Female	2	No	397	102	5.6	104	No	391	72	5.8	71																Yes	Yes	2019-04-26	No	No	No	No	Non-Diabetic	N/A	No Diabetes	N/A	0	N/A	N/A	N/A	N/A	N/A	0	N/A	N/A	N/A	N/A	N/A
Male	1											No	206	90	5.6	105											Yes	Yes	2019-04-26	No	No	No	No	Pre-Diabetes	2011-05-08		N/A	0	N/A	N/A	N/A	N/A	N/A	0	N/A	N/A	N/A	N/A	N/A
Male	2																Ye	164	81	5.4	100	Ye	177	73	5.6	89	Yes	Yes	2019-04-26	No	No	No	No	Non-Diabetic	N/A	No Diabetes	N/A	0	N/A	N/A	N/A	N/A	N/A	0	N/A	N/A	N/A	N/A	N/A
Male	4	No	313	131	5.8	148	No	224	104	5.6	119						Ye	234	101	5.8	119	Ye	357	89	5.8	107	Yes	Yes	2019-04-26	No	No	No	No	Pre-Diabetes	2017-06-12		N/A	0	N/A	N/A	N/A	N/A	N/A	0	N/A	N/A	N/A	N/A	N/A
Male	1																					Ye	325	100	5.5	112	Yes	Yes	2019-04-26	No	No	No	No	Non-Diabetic	N/A	No Diabetes	N/A	0	N/A	N/A	N/A	N/A	N/A	0	N/A	N/A	N/A	N/A	N/A
Male	4	No	318	79	5.5	95	No	323	71	5.2	86						Ye	506	99	5.6	132	Ye	433	63	5.1	68	Yes	Yes	2019-04-26	No	No	No	No	Pre-Diabetes	2016-01-01	No Diabetes	N/A	0	N/A	N/A	N/A	N/A	N/A	0	N/A	N/A	N/A	N/A	N/A
Female	4						No	317	89	5.4	114	No	237	98	5.5	135	Ye	253	93	5.7	123	Ye	293	94	5.2	128	Yes	Yes	2019-04-26	No	No	No	No	Non-Diabetic	N/A	No Diabetes	N/A	0	N/A	N/A	N/A	N/A	N/A	0	N/A	N/A	N/A	N/A	N/A
Male	1																					No	245	77	6	96	Yes	Yes	2019-04-26	No	No	No	No	Non-Diabetic	N/A	No Diabetes	N/A	0	N/A	N/A	N/A	N/A	N/A	0	N/A	N/A	N/A	N/A	N/A
Male	3						No	208	108	5.9	130	No	195	111	5.6	129	Ye	257	72	6	67						Yes	Yes	2019-04-26	No	No	Yes	Yes	Pre-Diabetes	2015-03-25		N/A	0	N/A	N/A	N/A	N/A	N/A	0	N/A	N/A	N/A	N/A	N/A
Male	4	No	313	115	5.9	148						No	344	71	5.9	78	Ye	251	91	5.9	108	Ye	313	97	6	118	Yes	Yes	2019-04-26	No	No	No	No	Pre-Diabetes	2013-01-08		N/A	0	N/A	N/A	N/A	N/A	N/A	0	N/A	N/A	N/A	N/A	N/A
Female	4						No	267	101	5.5	147	No	201	86	5.4	122	Ye	241	111	5.7	161	Ye	222	92	5.2	138	Yes	Yes	2019-04-26	No	No	No	No	Non-Diabetic	N/A	No Diabetes	N/A	0	N/A	N/A	N/A	N/A	N/A	0	N/A	N/A	N/A	N/A	N/A
Female	4						No	416	83	5.7	99	No	444	93	5.8	118	Ye	429	86	5.7	111	Ye	409	91	5.6	122	Yes	Yes	2019-04-26	No	No	No	No	Non-Diabetic	N/A	No Diabetes	N/A	0	N/A	N/A	N/A	N/A	N/A	0	N/A	N/A	N/A	N/A	N/A
Female	5	No	951	86	5.7	100	No	756	85	5.7	99	Ye	652	78	5.4	88	Ye	789	78	6	90	Ye	874	82	5.7	97	Yes	Yes	2019-04-26	No	No	No	No	Non-Diabetic	N/A	No Diabetes	N/A	0	N/A	N/A	N/A	N/A	N/A	1	2018-12-04	N/A	N/A	N/A	N/A
Male	2																Ye	256	87	5.3	113	Ye	329	116	5.9	147	Yes	Yes	2019-04-26	No	No	No	No	Non-Diabetic	N/A	No Diabetes	N/A	zero	N/A	N/A	N/A	N/A	N/A	0	N/A	N/A	N/A	N/A	N/A
Female	4						No	245	97	5.5	139	No	225	92	5.8	123	Ye	126	79	6	103	Ye	189	89	5.5	121	Yes	Yes	2019-04-26	No	No	No	No	Non-Diabetic	N/A	No Diabetes	N/A	0	N/A	N/A	N/A	N/A	N/A	0	N/A	N/A	N/A	N/A	N/A
Male	4						No	253	103	5.5	142	Ye	204				Ye	269	108	5.7	156	Ye	290	105	5.3	147	Yes	Yes	2019-04-26	No	No	No	No	Non-Diabetic	N/A	No Diabetes	N/A	0	N/A	N/A	N/A	N/A	N/A	zero	N/A	N/A	N/A	N/A	N/A
Female	4						No	245	107	5.3	120	No	119	80	5.1	86	No	116	91	5.4	92	Ye	376	106	5.2	127	Yes	Yes	2019-04-26	No	No	No	No	Non-Diabetic	N/A	No Diabetes	N/A	1	2016-03-03	N/A	N/A	N/A	N/A	0	N/A	N/A	N/A	N/A	N/A
Male	3											No	294	123	5.5	168	Ye	329	102	5.6	145	Ye	299	108	5.6	150	Yes	Yes	2019-04-26	No	No	No	No	Non-Diabetic	N/A	No Diabetes	N/A	0	N/A	N/A	N/A	N/A	N/A	0	N/A	N/A	N/A	N/A	N/A
Female	1																					Ye	247	85	5.5	110	Yes	Yes	2019-04-26	No	No	No	No	Non-Diabetic	N/A	No Diabetes	N/A	0	N/A	N/A	N/A	N/A	N/A	zero	N/A	N/A	N/A	N/A	N/A
Male	4						No	435	133	5.5	146	No	674	64	5	73	Ye	365	64	5.2	80	No	601	67	5.3	90	Yes	Yes	2019-04-26	No	No	No	No	Non-Diabetic	N/A	No Diabetes	N/A	0	N/A	N/A	N/A	N/A	N/A	0	N/A	N/A	N/A	N/A	N/A
Female	4	No	546	76	5.3	97	No	323	147	5.1	218	No	342	99	5.4	138						Ye	407	86	5.7	116	Yes	Yes	2019-04-26	No	No	No	No	Pre-Diabetes	2016-03-14	No Diabetes	2018-04-04	0	N/A	N/A	N/A	N/A	N/A	0	N/A	N/A	N/A	N/A	N/A
Male	2																No	210	102	5.4	136	Ye	241	86	5.4	118	Yes	Yes	2019-04-26	No	No	No	No	Non-Diabetic	N/A	No Diabetes	N/A	0	N/A	N/A	N/A	N/A	N/A	0	N/A	N/A	N/A	N/A	N/A
Male	2																Ye	225	107	5.7	139	Ye	218	110	5.5	143	Yes	Yes	2019-04-26	No	No	No	No	Pre-Diabetes	2016-03-16	No Diabetes	2018-04-02
Female	4						No	379	88	5.6	113	No	290	86	5.9	110	Ye	294	77	5.5	101	Ye	341	74	5.8	96	Yes	Yes	2019-04-26	No	No	No	No	Non-Diabetic	N/A	No Diabetes	N/A	0	N/A	N/A	N/A	N/A	N/A	0	N/A	N/A	N/A	N/A	N/A
Male	1																					Ye	185	68	5	94	Yes	Yes	2019-04-26	No	No	No	No	Non-Diabetic	N/A	No Diabetes	N/A	0	N/A	N/A	N/A	N/A	N/A	0	N/A	N/A	N/A	N/A	N/A
Female	4						No	292	72	5.5	91	No	213	93	5.7	137	Ye	155	100	5.8	138	Ye	218	134	5.6	189	Yes	Yes	2019-04-26	No	No	No	No	Pre-Diabetes	2016-09-09		N/A	0	N/A	N/A	N/A	N/A	N/A	0	N/A	N/A	N/A	N/A	N/A
Female	2						No	241	83	5.7	106	No	367	82	5.9	98											Yes	Yes	2019-05-07	Yes	No	No	Yes	Non-Diabetic	N/A	No Diabetes	N/A	0	N/A	N/A	N/A	N/A	N/A	0	N/A	N/A	N/A	N/A	N/A
Female	3											No	162	115	5.4	152	Ye	132	111	5.4	147	Ye	167	108	5.3	140	Yes	Yes	2019-05-07	No	No	No	No	Non-Diabetic	N/A	No Diabetes	N/A	0	N/A	N/A	N/A	N/A	N/A	0	N/A	N/A	N/A	N/A	N/A
Male	3											No	407	92	5.5	132	No	346	93	5.6	136	Ye	323	104	5.7	150	Yes	Yes	2019-05-07	No	No	No	No	Pre-Diabetes	2017-05-12		N/A	0	N/A	N/A	N/A	N/A	N/A	0	N/A	N/A	N/A	N/A	N/A
Female	4	No	446	102	6.7	136	No	259	93	6.8	119						Ye	410	105	6.3	142	Ye	544	98	6.3	127	Yes	Yes	2019-05-07	No	No	No	No		N/A	Type 2 Diabetes	2016-01-27	0	N/A	N/A	N/A	N/A	N/A	0	N/A	N/A	N/A	N/A	N/A
Male	1	No	296	105	5.5	145																					Yes	Yes	2019-05-07	No	No	No	No	Non-Diabetic	N/A	No Diabetes	N/A	0	N/A	N/A	N/A	N/A	N/A	0	N/A	N/A	N/A	N/A	N/A
Male	1																					Ye	334	90	6.4	120	Yes	Yes	2019-05-07	No	No	No	No		N/A	Type 2 Diabetes	2016-02-09	0	N/A	N/A	N/A	N/A	N/A	0	N/A	N/A	N/A	N/A	N/A
Female	2											No	212	111	5.7	162	No	183	116	5.6	170						Yes	Yes	2019-05-07	No	No	No	No	Non-Diabetic	N/A	No Diabetes	N/A	0	N/A	N/A	N/A	N/A	N/A	1	2017-04-13	N/A	N/A	N/A	N/A
Female	4						No	437	97	6.1	136	No	436	119	6.4	167	No	329	101	6.4	138	Ye	444	99	6.2	142	Yes	Yes	2019-05-07	No	No	No	No	Pre-Diabetes	2015-11-04		N/A	0	N/A	N/A	N/A	N/A	N/A	0	N/A	N/A	N/A	N/A	N/A
Male	2						No	270	99	5.5	116						No	169	91	5.4	104						Yes	Yes	2019-05-07	No	No	No	No	Non-Diabetic	N/A	No Diabetes	N/A	0	N/A	N/A	N/A	N/A	N/A	0	N/A	N/A	N/A	N/A	N/A
Male	4						No	288	92	5.3	127	No	203	91	5.3	126	Ye	217	85	5.2	118	Ye	348	93	5.2	130	Yes	Yes	2019-05-07	No	No	No	No	Non-Diabetic	N/A	No Diabetes	N/A	0	N/A	N/A	N/A	N/A	N/A	0	N/A	N/A	N/A	N/A	N/A
Female	4						No	327	93	8.7	119	No	298	75	8.2	95	Ye	371	81	8.2	108	Ye	285	72	9.4	100	Yes	Yes	2019-05-07	No	No	No	No		N/A	Type 1 Diabetes	2015-10-24	0	N/A	N/A	N/A	N/A	N/A	0	N/A	N/A	N/A	N/A	N/A
Male	4						No	183	112	5.8	126	No	145	87	5.6	107	No	158	62	5.6	85	Ye	216	58	4.9	57	Yes	Yes	2019-05-07	No	No	No	No	Non-Diabetic	N/A	No Diabetes	N/A	0	N/A	N/A	N/A	N/A	N/A	0	N/A	N/A	N/A	N/A	N/A
Male	4						No	181	128	5.7	175	No	262	128	5.7	183	No	256	117	5.7	160	Ye	311	137	5.7	199	Yes	Yes	2019-05-07	No	No	No	No	Non-Diabetic	N/A	No Diabetes	N/A	0	N/A	N/A	N/A	N/A	N/A	0	N/A	N/A	N/A	N/A	N/A
Male	3											No	183	74	8.7	98	Ye	209	81	8.1	114	Ye	221	97	8.7	131	Yes	Yes	2019-05-07	No	No	Yes	Yes		N/A	Type 1 Diabetes	Years	0	N/A	N/A	N/A	N/A	N/A	0	N/A	N/A	N/A	N/A	N/A
Male	4						No	253	76	5.4	92	No	232	84	5.4	96	Ye	178	86	5.6	105	Ye	314	91	5.4	108	Yes	Yes	2019-05-07	Yes	No	Yes	Yes	Non-Diabetic	N/A	No Diabetes	N/A	0	N/A	N/A	N/A	N/A	N/A	0	N/A	N/A	N/A	N/A	N/A
Male	4						No	250	88	6	116	Ye	229				Ye	205	92	6.1	122	Ye	238	80	5.9	101	Yes	Yes	2019-05-07	No	No	No	No	Non-Diabetic	N/A	No Diabetes	N/A	0	N/A	N/A	N/A	N/A	N/A	1	2016-09-08	N/A	N/A	N/A	N/A
Male	1						No	234	86	5.3	112																Yes	Yes	2019-05-07	No	No	No	No	Non-Diabetic	N/A	No Diabetes	N/A	0	N/A	N/A	N/A	N/A	N/A	0	N/A	N/A	N/A	N/A	N/A
Female	5	No	312	99	5.3	138	No	209	117	5.4	164	Ye	200	109	5.1	154	Ye	214	111	5.4	153	Ye	360	115	5.1	154	Yes	Yes	2019-05-07	No	No	No	No	Non-Diabetic	N/A	No Diabetes	N/A	0	N/A	N/A	N/A	N/A	N/A	0	N/A	N/A	N/A	N/A	N/A
Female	3						No	277	99	5.5	150	No	231	86	5.6	132	No	186	83	5.5	128						Yes	Yes	2019-05-07	No	No	No	No	Non-Diabetic	N/A	No Diabetes	N/A	0	N/A	N/A	N/A	N/A	N/A	0	N/A	N/A	N/A	N/A	N/A
Male	3						No	163	93	7.7	125	No	157	66	8.7	90	No	156	72	8.9	94						Yes	Yes	2019-05-07	No	No	Yes	Yes		N/A	Type 1 Diabetes	1989-01-01	0	N/A	N/A	N/A	N/A	N/A	0	N/A	N/A	N/A	N/A	N/A
Female	1																					No	179	140	5.5	191	Yes	Yes	2019-04-30	No	No	No	No	Pre-Diabetes	2017-07-31		N/A	0	N/A	N/A	N/A	N/A	N/A	0	N/A	N/A	N/A	N/A	N/A
Male	2																No	178	90	5.4	123	No	246	92	5.5	123	Yes	Yes	2019-04-30	No	No	No	No	Non-Diabetic	N/A	No Diabetes	N/A	0	N/A	N/A	N/A	N/A	N/A	0	N/A	N/A	N/A	N/A	N/A
Male	5	No	309	102	5.8	120	No	213	100	5.8	130	No	240				No	247	95	5.6	126	No	1390	88	5.7	114	Yes	Yes	2019-04-30	No	No	No	No	Pre-Diabetes	2016-09-30		N/A	0	N/A	N/A	N/A	N/A	N/A	0	N/A	N/A	N/A	N/A	N/A
Male	4						No	149	88	5.5	125	No	165	111	5.6	159	Ye	185	107	5.6	154	No	183	94	5.6	133	Yes	Yes	2019-04-30	No	No	No	No	Non-Diabetic	N/A	No Diabetes	N/A	1	2017-06-16	N/A	N/A	N/A	N/A	0	N/A	N/A	N/A	N/A	N/A
Female	3	No	480	101	5.4	154	No	736	88	5.3	90	No	352	90	4.4	121											Yes	Yes	2019-04-30	No	No	No	No	Pre-Diabetes	2014-06-01		N/A	0	N/A	N/A	N/A	N/A	N/A	0	N/A	N/A	N/A	N/A	N/A
Male	3											No	337	136	5.8	187	No	270	135	5.8	172	No	415		5.9		Yes	Yes	2019-04-30	No	No	No	No	Pre-Diabetes			N/A	0	N/A	N/A	N/A	N/A	N/A	0	N/A	N/A	N/A	N/A	N/A
Male	5	No	228	107	5.4	136	No	225	114	5.5	149	No	218	104	5.6	139	No	168	112	5.7	143	No	234	114	5.7	145	Yes	Yes	2019-04-30	No	No	No	No	Non-Diabetic	N/A	No Diabetes	N/A	0	N/A	N/A	N/A	N/A	N/A	0	N/A	N/A	N/A	N/A	N/A
Female	1																					No	246	76	5.5	112	Yes	Yes	2019-04-30	No	No	No	No	Pre-Diabetes	2013-01-19		N/A	0	N/A	N/A	N/A	N/A	N/A	0	N/A	N/A	N/A	N/A	N/A
Male	5	No	318	91	6.2	125	No	169	94	6.3	127	No	114	101	6.1	141	No	230	91	6.4	129	No	308	78	7.1	99	Yes	Yes	2019-04-30	No	No	No	No	Non-Diabetic	N/A	No Diabetes	N/A	0	N/A	N/A	N/A	N/A	N/A	0	N/A	N/A	N/A	N/A	N/A
Female	4	No	169	77	5.4	107						No	184	61	5.5	78	Ye	169	59	5.7	74	No	163	63	5.7	80	Yes	Yes	2019-04-30	No	No	No	No	Non-Diabetic	N/A	No Diabetes	N/A	0	N/A	N/A	N/A	N/A	N/A	0	N/A	N/A	N/A	N/A	N/A
Female	2																Ye	284	91	5.7	121	No	278	89	5.5	121	Yes	Yes	2019-04-30	No	No	No	No	Pre-Diabetes	2017-01-18		N/A	0	N/A	N/A	N/A	N/A	N/A	0	N/A	N/A	N/A	N/A	N/A
Female	3											No	389	127	5.6	184	No	279	103	5.6	143	No	379	125	5.6	179	Yes	Yes	2019-04-30	No	No	No	No	Pre-Diabetes	2016-04-12		N/A	0	N/A	N/A	N/A	N/A	N/A	0	N/A	N/A	N/A	N/A	N/A
Female	5	No	385	86	7.1	103	No	243	82	7.4	97	No	238				No	211	86	7.3	110	No	236	46	7	40	Yes	Yes	2019-04-30	No	No	No	No		N/A	Type 2 Diabetes	2011-09-09	0	N/A	N/A	N/A	N/A	N/A	1	2014-11-05	N/A	N/A	N/A	N/A
Male	1																					No	473	91	5.5	115	Yes	Yes	2019-04-30	No	No	Yes	Yes	Non-Diabetic	N/A	No Diabetes	N/A	0	N/A	N/A	N/A	N/A	N/A	0	N/A	N/A	N/A	N/A	N/A
Female	2						No	276	111	5.7	145	No	215	108	5.7	134											Yes	Yes	2019-04-30	No	No	No	No	Pre-Diabetes	2013-10-29		N/A	0	N/A	N/A	N/A	N/A	N/A	0	N/A	N/A	N/A	N/A	N/A
Female	2																Ye	178	80	5.5	103	No	232	55	5.4	64	Yes	Yes	2019-04-30	No	No	No	No	Non-Diabetic	N/A	No Diabetes	N/A	0	N/A	N/A	N/A	N/A	N/A	0	N/A	N/A	N/A	N/A	N/A
Female	4						No	204	63	5.7	94	No	203	58	5.6	77	No	165	58	5.8	78	No	246	71	5.8	103	Yes	Yes	2019-04-30	No	No	No	No	Non-Diabetic	N/A	No Diabetes	N/A	0	N/A	N/A	N/A	N/A	N/A	0	N/A	N/A	N/A	N/A	N/A
Male	4	No	210	84	5.4	96	No	169	89	5.8	83						No	150	88	5.7	87	No	234	90	6	79	Yes	Yes	2019-04-30	No	No	No	No	Pre-Diabetes	2010-04-20		N/A	0	N/A	N/A	N/A	N/A	N/A	0	N/A	N/A	N/A	N/A	N/A
Male	2	No	183	78	5.4	106	No	192	79	5.5	105																Yes	Yes	2019-04-30	No	No	No	No		N/A	Type 2 Diabetes		0	N/A	N/A	N/A	N/A	N/A	0	N/A	N/A	N/A	N/A	N/A
Male	5	No	471	129	5.4	148	No	301	95	5.2	128	No	358	98	5.1	131	No	276	102	5.2	135	No	329	104	5.3	140	Yes	Yes	2019-04-30	No	No	No	No	Non-Diabetic	N/A	No Diabetes	N/A	0	N/A	N/A	N/A	N/A	N/A	0	N/A	N/A	N/A	N/A	N/A
Female	1	No	120	130	5.2	171																					Yes	Yes	2019-04-30	No	No	No	No	Non-Diabetic	N/A	No Diabetes	N/A	0	N/A	N/A	N/A	N/A	N/A	0	N/A	N/A	N/A	N/A	N/A
Male	2																No	248	83	5.3	110	No	327	68	5.3	86	Yes	Yes	2019-04-30	No	No	No	No	Non-Diabetic	N/A	No Diabetes	N/A	0	N/A	N/A	N/A	N/A	N/A	0	N/A	N/A	N/A	N/A	N/A
Female	2	No	286	115		162	No	219	79		101
Male	2	No	267	86		121	No	166	76		96
Male	2	No	265	95		92	No	305	88		91
Female	2	No	206	86		115	No	208	84		110
Male	1						No	396	105		129
Female	2	No	236	104		137	No	199	100		127
Female	1											No	283	83		121
Female	2	No	247	104		150	No	84	106		144
Female	2	No	188	119		152	No	160	86		115
Female	2	No	376	80		110	No	228	92		128
Female	3	No	255	96		127	No	135	76		92	No	127	85		115
Female	2	No	319	102		141	No	183	80		111
Male	1											No	181	98		122
Male	2	No	380	97		118	No	387	101		120
Male	1						No	139	78		92
Male	1						No	207	87		110
Female	2						No	342	97		124	No	393	104		129
Male	2	No	288	94		102	No	132	57		48
Male	1											No	321	79		103
Female	1						No	377	88	5.6	111																yes	Yes	2019-04-26	No	No	No	No	Non-Diabetic	N/A	No Diabetes	N/A	0	N/A	N/A	N/A	N/A	N/A	0	N/A	N/A	N/A	N/A	N/A
Male	1																					Ye	233	83	5.2	108	yes	Yes	2019-04-26	No	No	No	No	Pre-Diabetes	2019-01-12		N/A	0	N/A	N/A	N/A	N/A	N/A	0	N/A	N/A	N/A	N/A	N/A
Female	4						No	212	111	4.9	135	Ye	206				No	212	122	5.2	179	Ye	295	126	5	182	yes	Yes	2019-04-26	No	No	No	No	Non-Diabetic	N/A	No Diabetes	N/A	0	N/A	N/A	N/A	N/A	N/A	0	N/A	N/A	N/A	N/A	N/A
Male	4						No	302	86	5.3	116	No	316	92	5.2	126	No	255	84	5.4	115	Ye	381	101	5.4	137	yes	Yes	2019-04-26	No	No	No	No	Non-Diabetic	N/A	No Diabetes	N/A	0	N/A	N/A	N/A	N/A	N/A	0	N/A	N/A	N/A	N/A	N/A
Female	1						No	115	89	5.6	114																yes	Yes	2019-04-26	No	No	No	No	Non-Diabetic	N/A	No Diabetes	N/A	0	N/A	N/A	N/A	N/A	N/A	0	N/A	N/A	N/A	N/A	N/A
Male	4						No	217	102	5.7	126	No	181	91	5.6	121	No	124	95	5.6	127	Ye	148	97	5.6	131	yes	Yes	2019-04-26	No	No	No	No	Non-Diabetic	N/A	No Diabetes	N/A	0	N/A	N/A	N/A	N/A	N/A	0	N/A	N/A	N/A	N/A	N/A
Female	2						No	124	83	5.1	107											Ye	144	79	5.1	110	yes	Yes	2019-04-26	No	No	No	No	Non-Diabetic	N/A	No Diabetes	N/A	0	N/A	N/A	N/A	N/A	N/A	0	N/A	N/A	N/A	N/A	N/A
Female	1																					Ye	283	91	5.8	132	yes	Yes	2019-04-26	No	No	No	No	Pre-Diabetes	2017-01-11		N/A	0	N/A	N/A	N/A	N/A	N/A	0	N/A	N/A	N/A	N/A	N/A
Male	1						No	165	104	5.6	118																yes	Yes	2019-04-26	No	No	No	No	Pre-Diabetes	2017-01-02		N/A	0	N/A	N/A	N/A	N/A	N/A	0	N/A	N/A	N/A	N/A	N/A
Male	2											No	308	100	5.8	143						Ye	313	54	5.6	57	yes	Yes	2019-04-26	No	No	No	No	Pre-Diabetes	2017-01-11		N/A	0	N/A	N/A	N/A	N/A	N/A	zero	N/A	N/A	N/A	N/A	N/A
Male	2																Ye	265	69	5.5	91	Ye	198	78	5.4	100	yes	Yes	2019-04-26	No	No	No	No	Non-Diabetic	N/A	No Diabetes	N/A	0	N/A	N/A	N/A	N/A	N/A	0	N/A	N/A	N/A	N/A	N/A
Male	3											No	333	103	7.5	110	Ye	222	59	8	57	Ye	250	78	7.6	85	yes	Yes	2019-04-26	No	No	No	No		N/A	Type 2 Diabetes	2012-01-01	0	N/A	N/A	N/A	N/A	N/A	0	N/A	N/A	N/A	N/A	N/A
Male	3						No	343	85	5.3	118	Ye	305	91	5.2	111						Ye	251	73	5.5	77	yes	Yes	2019-04-26	No	No	No	No	Pre-Diabetes	2018-01-11		N/A	0	N/A	N/A	N/A	N/A	N/A	0	N/A	N/A	N/A	N/A	N/A
Female	2																Ye	219	70	5.4	95	Ye	283	61	5.6	78	yes	Yes	2019-04-26	No	No	No	No	Non-Diabetic	N/A	No Diabetes	N/A	0	N/A	N/A	N/A	N/A	N/A	0	N/A	N/A	N/A	N/A	N/A
Male	2											No	180	107	5.8	137	Ye	195	86	5.7	103						Yes	Yes	2019-04-26	No	No	No	No	Pre-Diabetes	2014-07-14		N/A	0	N/A	N/A	N/A	N/A	N/A	0	N/A	N/A	N/A	N/A	N/A
Female	1																Ye	180	109	5.5	152						yes	Yes	2019-04-26	No	No	No	No	Pre-Diabetes	2017-12-15		N/A	0	N/A	N/A	N/A	N/A	N/A	0	N/A	N/A	N/A	N/A	N/A
Male	3											No	419	91	7.3	114	Ye	257	67	7.5	78	Ye	314	125	7.1	177	yes	Yes	2019-04-26	No	No	No	No	Pre-Diabetes	2017-10-03		N/A	0	N/A	N/A	N/A	N/A	N/A	0	N/A	N/A	N/A	N/A	N/A
Male	2																Ye	198	148	5.9	183	Ye	222	71	5.8	91	yes	Yes	2019-04-26	No	No	No	No	Pre-Diabetes	2018-12-07		N/A	0	N/A	N/A	N/A	N/A	N/A	0	N/A	N/A	N/A	N/A	N/A
Male	5	No	229	108	5.6	131	No	167	106	5.6	128	Ye	153	102	5.9	125	Ye	201	110	5.9	138	No	171	95	5.9	114	Yes	Yes	2019-05-07	No	No	No	No	Non-Diabetic	N/A	No Diabetes	N/A	0	N/A	N/A	N/A	N/A	N/A	0	N/A	N/A	N/A	N/A	N/A
Male	1																Ye	123	103	6	137						Yes	Yes	2019-05-07	No	No	No	No	Non-Diabetic	N/A	No Diabetes	N/A	0	N/A	N/A	N/A	N/A	N/A	0	N/A	N/A	N/A	N/A	N/A
Male	2																Ye	931	85	6	108	No	556	82	5.9	103	Yes	Yes	2019-05-07	No	No	No	No	Non-Diabetic	N/A	No Diabetes	N/A	0	N/A	N/A	N/A	N/A	N/A	0	N/A	N/A	N/A	N/A	N/A
Female	2																No	275	106	6	119	No	401	120	6.2	134	Yes	Yes	2019-05-07	No	No	No	No	Non-Diabetic	N/A	No Diabetes	N/A	0	N/A	N/A	N/A	N/A	N/A	1	2016-07-21	N/A	N/A	N/A	N/A
Female	3	No	349	135	5.8	180						No	239	138	5.6	202						No	210	127	5.8	186	Yes	Yes	2019-05-07	No	No	No	No	Non-Diabetic	N/A	No Diabetes	N/A	0	N/A	N/A	N/A	N/A	N/A	0	N/A	N/A	N/A	N/A	N/A
Female	1																					No	420	131	5.7	157	Yes	Yes	2019-05-07	No	No	No	No	Non-Diabetic	N/A	No Diabetes	N/A	0	N/A	N/A	N/A	N/A	N/A	0	N/A	N/A	N/A	N/A	N/A
Female	1																					No	254	75	5.6	100	Yes	Yes	2019-05-17	No	No	No	No	Non-Diabetic	N/A	No Diabetes	N/A	0	N/A	N/A	N/A	N/A	N/A	0	N/A	N/A	N/A	N/A	N/A
Female	5	No	559	108	5.2	121	No	279	103	5.5	146	No	259	99	5.3	139	No	385	83	5.4	116	No	403	111	5.3	143	Yes	Yes	2019-05-07	No	No	No	No	Non-Diabetic	N/A	No Diabetes	N/A	0	N/A	N/A	N/A	N/A	N/A	0	N/A	N/A	N/A	N/A	N/A
Female	3	No	474	98	5.8	116	No	354	84	6	94											Ye	461	115	5.7	130	Yes	Yes	2019-05-07	No	No	No	No	Non-Diabetic	N/A	No Diabetes	N/A	0	N/A	N/A	N/A	N/A	N/A	0	N/A	N/A	N/A	N/A	N/A
Male	2											No	163	84	5.7	109						No	352	82	5.7	108	Yes	Yes	2019-05-07	No	No	No	No	Non-Diabetic	N/A	No Diabetes	N/A	0	N/A	N/A	N/A	N/A	N/A	0	N/A	N/A	N/A	N/A	N/A
Female	1						No	270	113	5.5	149																Yes	Yes	2019-05-07	No	No	No	No	Non-Diabetic	N/A	No Diabetes	N/A	0	N/A	N/A	N/A	N/A	N/A	0	N/A	N/A	N/A	N/A	N/A
Female	4						No	166	72	5.5	92	No	187	69	5.8	93	Ye	148	65	5.6	92	No	173	68	5.6	94	Yes	Yes	2019-05-07	No	No	No	No	Non-Diabetic	N/A	No Diabetes	N/A	0	N/A	N/A	N/A	N/A	N/A	0	N/A	N/A	N/A	N/A	N/A
Male	1	No	437	140	5.7	197																					Yes	Yes	2019-05-07	No	No	No	No	Non-Diabetic	N/A	No Diabetes	N/A	0	N/A	N/A	N/A	N/A	N/A	0	N/A	N/A	N/A	N/A	N/A
Male	2						No	297	90	9.9	112											No	312	92	7.3	118	Yes	Yes	2019-05-07	No	No	No	No		N/A	Type 2 Diabetes	2008-07-09	0	N/A	N/A	N/A	N/A	N/A	1	2017-12-11	N/A	N/A	N/A	N/A
Female	5	No	247	120	5.5	170	No	187	102	5.5	146	Ye	209				Ye	180	121	5.7	182	No	236	107	5.4	153	Yes	Yes	2019-05-07	No	No	No	No	Non-Diabetic	N/A	No Diabetes	N/A	0	N/A	N/A	N/A	N/A	N/A	0	N/A	N/A	N/A	N/A	N/A
Male	2	No	299	100	5.6	132	No	230	97	5.5	126																Yes	Yes	2019-05-07	No	No	No	No	Non-Diabetic	N/A	No Diabetes	N/A	0	N/A	N/A	N/A	N/A	N/A	0	N/A	N/A	N/A	N/A	N/A
Male	2											No	190	79	5.6	100						No	148	72	5.7	86	Yes	Yes	2019-05-07	Yes	Yes	No	Yes	Non-Diabetic	N/A	No Diabetes	N/A	0	N/A	N/A	N/A	N/A	N/A	1	2018-12-31	N/A	N/A	N/A	N/A
Female	1																					No	235	96	5.3	139	Yes	Yes	2019-05-07	No	No	No	No	Non-Diabetic	N/A	No Diabetes	N/A	0	N/A	N/A	N/A	N/A	N/A	0	N/A	N/A	N/A	N/A	N/A
Male	1						No	185	80	5.6	102																Yes	Yes	2019-05-07	No	No	No	No	Non-Diabetic	N/A	No Diabetes	N/A	0	N/A	N/A	N/A	N/A	N/A	0	N/A	N/A	N/A	N/A	N/A
Male	2																Ye	118	81	5.4	115	Ye	188	96	5.6	142	Yes	Yes	2019-05-07	No	No	No	No	Non-Diabetic	N/A	No Diabetes	N/A	0	N/A	N/A	N/A	N/A	N/A	0	N/A	N/A	N/A	N/A	N/A
Male	2																Ye	279	95	5.6	126	No	388	86	5.8	109	Yes	Yes	2019-05-07	No	No	No	No	Non-Diabetic	N/A	No Diabetes	N/A	0	N/A	N/A	N/A	N/A	N/A	0	N/A	N/A	N/A	N/A	N/A
Female	3	No	431	94	6	111	No	334	87	6	111						Ye	231	92	5.8	127						Yes	Yes	2019-05-07	No	No	No	No	Non-Diabetic	N/A	No Diabetes	N/A	0	N/A	N/A	N/A	N/A	N/A	0	N/A	N/A	N/A	N/A	N/A
Female	2						No	232	83	6.8	92						Ye	213	71	6.7	71						Yes	Yes	2019-04-26	No	No	Yes	Yes		N/A	Type 2 Diabetes	2012-10-02	0	N/A	N/A	N/A	N/A	N/A	0	N/A	N/A	N/A	N/A	N/A
Male	2																Ye	272	73	5.8	92	Ye	224	66	5.8	81	Yes	Yes	2019-04-26	No	No	No	No	Non-Diabetic	N/A	No Diabetes	N/A	0	N/A	N/A	N/A	N/A	N/A	0	N/A	N/A	N/A	N/A	N/A
Male	1											No	191	98	5.6	129											Yes	Yes	2019-04-26	No	No	No	No	Non-Diabetic	N/A	No Diabetes	N/A	0	N/A	N/A	N/A	N/A	N/A	0	N/A	N/A	N/A	N/A	N/A
Male	2											Ye	160	142	5.4	213						Ye	273	125	5.6	181	Yes	Yes	2019-04-26	No	No	No	No	Non-Diabetic	N/A	No Diabetes	N/A	0	N/A	N/A	N/A	N/A	N/A	0	N/A	N/A	N/A	N/A	N/A
Male	2											No	316	91	5.4	107	Ye	219	86	5.4	111						Yes	Yes	2019-04-26	No	No	No	No	Non-Diabetic	N/A	No Diabetes	N/A	0	N/A	N/A	N/A	N/A	N/A	0	N/A	N/A	N/A	N/A	N/A
Male	3											No	389	92	5.6	122	Ye	372	92	5.8	119	Ye	513	90	5.9	116	Yes	Yes	2019-04-26	No	Yes	No	Yes	Non-Diabetic	N/A	No Diabetes	N/A	0	N/A	N/A	N/A	N/A	N/A	0	N/A	N/A	N/A	N/A	N/A
Male	1											No	241	108	5.5	153											Yes	Yes	2019-04-26	No	No	No	No	Non-Diabetic	N/A	No Diabetes	N/A	0	N/A	N/A	N/A	N/A	N/A	0	N/A	N/A	N/A	N/A	N/A
Female	1											No	366	101	5.7	131											Yes	Yes	2019-04-26	No	No	No	No	Non-Diabetic	N/A	No Diabetes	N/A	0	N/A	N/A	N/A	N/A	N/A	0	N/A	N/A	N/A	N/A	N/A
Female	3						No	273	86	5.5	116	No	126	74	5.6	98	Ye	181	74	5.6	99						Yes	Yes	2019-04-26	No	No	No	No	Non-Diabetic	N/A	No Diabetes	N/A	0	N/A	N/A	N/A	N/A	N/A	0	N/A	N/A	N/A	N/A	N/A
Female	3											No	216	115	5.6	148	Ye	239	138	5.4	169	Ye	251	155	5.6	193	Yes	Yes	2019-04-26	No	No	No	No	Non-Diabetic	N/A	No Diabetes	N/A	0	N/A	N/A	N/A	N/A	N/A	0	N/A	N/A	N/A	N/A	N/A
Male	3						No	241	115	5.3	133						Ye	278	94	5.4	112	Ye	258	96	5.4	129	Yes	Yes	2019-04-26	No	No	No	No	Non-Diabetic	N/A	No Diabetes	N/A	0	N/A	N/A	N/A	N/A	N/A	0	N/A	N/A	N/A	N/A	N/A
Female	2											No	236	75	5.3	99	Ye	274	78	5.4	87						Yes	Yes	2019-04-26	No	No	No	No	Non-Diabetic	N/A	No Diabetes	N/A	0	N/A	N/A	N/A	N/A	N/A	0	N/A	N/A	N/A	N/A	N/A
Male	2											No	223	90	5.9	93	Ye	239	89	5.8	105						Yes	Yes	2019-04-26	No	No	No	No	Pre-Diabetes	2017-04-27		N/A	0	N/A	N/A	N/A	N/A	N/A	0	N/A	N/A	N/A	N/A	N/A
Male	2											Ye	295	134	5.4	152						Ye	531	84	4.7	90	Yes	Yes	2019-04-26	No	No	No	No	Pre-Diabetes	2019-01-15		N/A	0	N/A	N/A	N/A	N/A	N/A	0	N/A	N/A	N/A	N/A	N/A
Male	3											No	307	102	5.7	139	Ye	234	78	5.8	86	Ye	276	69	5.5	82	Yes	Yes	2019-04-26	No	No	No	No	Non-Diabetic	N/A	No Diabetes	N/A	0	N/A	N/A	N/A	N/A	N/A	0	N/A	N/A	N/A	N/A	N/A
Female	4						No	307	127	5.7	168	Ye	263				Ye	204	112	5.9	140	Ye	289	116	6	150	Yes	Yes	2019-04-26	No	No	No	No	Pre-Diabetes	2018-10-29		N/A	0	N/A	N/A	N/A	N/A	N/A	0	N/A	N/A	N/A	N/A	N/A
Male	3						No	135	127	5.6	172						Ye	217	136	5.8	194	Ye	187	146	5.5	214	Yes	Yes	2019-04-26	No	No	No	No	Non-Diabetic	N/A	No Diabetes	N/A	0	N/A	N/A	N/A	N/A	N/A	0	N/A	N/A	N/A	N/A	N/A
Female	4						No	292	78	5.3	110	No	229	74	5.2	108	Ye	216	69	5.3	100	Ye	174	86	5.3	130	Yes	Yes	2019-04-26	No	No	No	No	Non-Diabetic	N/A	No Diabetes	N/A	0	N/A	N/A	N/A	N/A	N/A	0	N/A	N/A	N/A	N/A	N/A
Male	3											No	337	118	5.5	166	Ye	304	108	5.6	152	Ye	368	125	5.7	175	Yes	Yes	2019-04-26	No	No	No	No	Non-Diabetic	N/A	No Diabetes	N/A	0	N/A	N/A	N/A	N/A	N/A	0	N/A	N/A	N/A	N/A	N/A
Female	1											No	234	74	5.2	100											Yes	Yes	2019-04-26	No	No	No	No	Non-Diabetic	N/A	No Diabetes	N/A	0	N/A	N/A	N/A	N/A	N/A	0	N/A	N/A	N/A	N/A	N/A
Female	2											No	304	82	7.5	94	Ye	272	80	6.9	98						Yes	Yes	2019-04-26	No	No	No	No		N/A	Type 2 Diabetes	2019-02-21	0	N/A	N/A	N/A	N/A	N/A	0	N/A	N/A	N/A	N/A	N/A
Male	1																No	183	74	5.5	95						Yes	Yes	2019-04-17	No	No	No	No	Non-Diabetic	N/A	No Diabetes	N/A	0	N/A	N/A	N/A	N/A	N/A	0	N/A	N/A	N/A	N/A	N/A
Female	4	No	387	99	6	134	No	236	96	5.8	120	No	290	94	5.7	115	Ye	283	85	6.2	106						Yes	Yes	2019-04-17	No	No	No	No	Pre-Diabetes	2012-04-13		N/A	0	N/A	N/A	N/A	N/A	N/A	0	N/A	N/A	N/A	N/A	N/A
Female	3						No	251	123	5.5	176	No	290	109	5.2	149	Ye	277	89	5.2	123						Yes	Yes	2019-04-17	No	No	No	No	Non-Diabetic	N/A	No Diabetes	N/A	0	N/A	N/A	N/A	N/A	N/A	0	N/A	N/A	N/A	N/A	N/A
Male	2	No	352	90	5.2	125	No	277	100	5.6	142																Yes	Yes	2019-04-17	No	No	No	No	Non-Diabetic	N/A	No Diabetes	N/A	0	N/A	N/A	N/A	N/A	N/A	0	N/A	N/A	N/A	N/A	N/A
Female	5	No	429	96	6	146	No	273	97	5.8	137	No	272	91	5.9	125	Ye	664	97	6.1	132	No	320	98		142	Yes	Yes	2019-04-17	No	No	No	No	Pre-Diabetes	2007-03-20		N/A	0	N/A	N/A	N/A	N/A	N/A	0	N/A	N/A	N/A	N/A	N/A
Male	4	No	280	90	6	97	No	228	93	5.9	115	Ye	293				Ye	267	69	6.3	77						Yes	Yes	2019-04-17	No	No	No	No	Pre-Diabetes	2011-07-06		N/A	0	N/A	N/A	N/A	N/A	N/A	0	N/A	N/A	N/A	N/A	N/A
Female	1																					Ye	246	78	4.9	113	Yes	Yes	2019-04-17	No	No	No	No	Non-Diabetic	N/A	No Diabetes	N/A	0	N/A	N/A	N/A	N/A	N/A	0	N/A	N/A	N/A	N/A	N/A
Female	1	No	359	84	5.8	106																					Yes	Yes	2019-04-17	No	No	No	No	Non-Diabetic	N/A	No Diabetes	N/A	0	N/A	N/A	N/A	N/A	N/A	0	N/A	N/A	N/A	N/A	N/A
Male	3						No	277	107	5.3	150	Ye	227	92	4.9	131						Ye	309	112	5	160	Yes	Yes	2019-04-17	No	No	No	No	Non-Diabetic	N/A	No Diabetes	N/A	0	N/A	N/A	N/A	N/A	N/A	0	N/A	N/A	N/A	N/A	N/A
Male	4	No	359	85	5.5	105	No	234	73	5.7	82	No	299				Ye	196	91	5.7	114						Yes	Yes	2019-04-17	No	No	No	No	Non-Diabetic	N/A	No Diabetes	N/A	0	N/A	N/A	N/A	N/A	N/A	0	N/A	N/A	N/A	N/A	N/A
Male	3	No	231	85	4.9	98	No	177	80	5.1	93	Ye	151														Yes	Yes	2019-04-17	No	No	No	No	Non-Diabetic	N/A	No Diabetes	N/A	0	N/A	N/A	N/A	N/A	N/A	0	N/A	N/A	N/A	N/A	N/A
Female	4	No	388	102	5.9	150	No	341	107	5.8	164	No	220	96	5.5	136	Ye	225	87	5.5	127						Yes	Yes	2019-04-17	No	No	No	No	Non-Diabetic	N/A	No Diabetes	N/A	0	N/A	N/A	N/A	N/A	N/A	0	N/A	N/A	N/A	N/A	N/A
Female	3											No	108	85	6	96	No	114	73	5.9	86	Ye	146	73	5.7	85	Yes	Yes	2019-04-17	No	No	No	No	Pre-Diabetes	2016-01-15		N/A	0	N/A	N/A	N/A	N/A	N/A	0	N/A	N/A	N/A	N/A	N/A
Female	4	No	177	77	5.6	114	No	156	56	5.9	79	No	194				No	160	70	5.6	106						Yes	Yes	2019-04-17	No	No	No	No	Non-Diabetic	N/A	No Diabetes	N/A	0	N/A	N/A	N/A	N/A	N/A	0	N/A	N/A	N/A	N/A	N/A
Male	4	No	494	117	5.3	137	No	316	81	5.6	91	Ye	378	81	5.5	90	Ye	402	93	5.8	106						Yes	Yes	2019-04-17	No	No	No	No	Pre-Diabetes	2014-11-25		N/A	0	N/A	N/A	N/A	N/A	N/A	0	N/A	N/A	N/A	N/A	N/A
Female	4	No	411	83	5.1	116	No	183	86	5.2	118	No	291	98	4.9	139	Ye	252	104	5.2	142						Yes	Yes	2019-04-17	No	No	No	No	Non-Diabetic	N/A	No Diabetes	N/A	0	N/A	N/A	N/A	N/A	N/A	0	N/A	N/A	N/A	N/A	N/A
Female	3	No	288	124	5.5	189						No	167	120	5.6	180	Ye	182	109	5.5	160						Yes	Yes	2019-04-17	No	No	No	No	Non-Diabetic	N/A	No Diabetes	N/A	0	N/A	N/A	N/A	N/A	N/A	0	N/A	N/A	N/A	N/A	N/A
Male	5	No	230	77	5.4	93	No	195	82	5.3	104	Ye	231				Ye	175	76	5.4	93	Ye	202	81	5.4	105
Female	5	No	346	108	5.6	150	No	302	80	5.8	96	Ye	196				Ye	231	97	5.8	122	Ye	271	79	5.7	93
Female	1																					Ye	324	83	5.2	93
Male	5	No	300	118	5.7	169	No	210	106	5.6	151	Ye	196				Ye	169	74	5.7	99	Ye	227	75	5.6	99
Male	1						No	182	99	5.5	110
Female	1	No	256	100	5.4	139
Female	2						No	297	73	5.9	94	No	147	100	5.7	131
Male	2																Ye	311	111	5.2	136	Ye	348	110	5.5	128
Female	4						No	133	88	5.8	126	No	190	95	5.8	144	Ye	159	88	5.9	118	Ye	158	86		121
Male	3											No	178	87	5.9	118	Ye	232	108	6.1	147	Ye	238	88	6.2	99
Male	4						No	199	90	5.7	119	No	236	91	5.5	122	Ye	170	88	5.6	107	Ye	239	97	5.6	131
Male	5	No	271	123	5.7	144	No	198	118	5.7	143	No	179	121	5.5	137	Ye	234	119	5.7	140	No	245	122	5.7	136
Female	5	No	257	104	5.6	129	No	175	69	5.5	73	No	218	83	5.5	95	Ye	212	71	5.5	87	Ye	314	74	5.8	89
Female	4						No	360	79	6	92	No	266	66	6	67	Ye	196	79	6	86	No	420	67	6	74
Female	5	No	510	71	5.5	100	No	375	99	5.7	141	Ye	417				Ye	394	82	5.3	120	Ye	374	82	5.2	119
Female	1	No	258	74	5.5	93
Female	3											No	205	79	5.9	109	Ye	241	79	5.7	89	Ye	290	90	6.1	111
Female	5	No	209	84	5.4	139	No	116	79	5.4	119	No	95	86	5.4	130	Ye	126	91	5.2	142	Ye	113	103	5.2	165
Male	2						No	193	80	5.8	113	No	175	99	6.2	140
Male	1						No	311		5.5	147
Male	5	No	320	113	5.6	129	No	247	106	5.6	116	Ye	308	111	5.6	126	Ye	286	114	5.8	117	Ye	263	115	5.7	127
Male	1																Ye	205	96	5.7	125
Male	1	No	308	87	5.7	126
Male	1											Ye	235	78	4.9	99
Male	2																Ye	298	87	5.4	116	Ye	388	102	5.3	123
Female	1																					Ye	170	67	5.2	91
Female	3	No	275	122	6	144											Ye	740	150	6.1	198	Ye	330	141	6	174
Female	3											No	293	74	5.1	101	Ye	322	74	5	98	Ye	333	72	4.8	101
Female	5	No	328	109	5.5	130	No	185	120	5.9	155	No	210	99	5.4	138	Ye	161	64	5.6	77	Ye	264		5.7
Male	5	No	310	92	5.9	108	No	233	88	5.9	90	No	208	79	6.1	95	Ye	337	87	6.2	87	Ye	264	78	6.2	90
Female	1																					Ye	127	89	5.7	98
Female	1																					Ye	247	93	5.2	114
Female	5	No	306	92	5.5	125	No	186	67	5.4	87	No	211	92	5.5	132	Ye	268	89	5.5	133	Ye	381	97	5.5	140
Female	3	No	383	71	6	100	No	218	58	5.6	73	No	219	72	5.7	93
Female	3											No	194	74	5.9	96	Ye	169	57	6	69	Ye	257	64	6	82
Male	3						No	266	101	5.6	128	No	234	86	5.5	101	Ye	215	92	5.6	123
Male	1																					Ye	271	86	5.5	106	Yes	Yes	2019-05-10	No	No	No	No	Non-Diabetic	N/A	No Diabetes	N/A	0	N/A	N/A	N/A	N/A	N/A	zero	N/A	N/A	N/A	N/A	N/A
Female	1																					Ye	264	73	5.8	93	Yes	Yes	2019-05-10	No	No	No	No	Non-Diabetic	N/A	No Diabetes	N/A	0	N/A	N/A	N/A	N/A	N/A	0	N/A	N/A	N/A	N/A	N/A
Male	3											No	178	89	6.3	101	Ye	194	116	6.8	137	Ye	259	110	6.2	130	Yes	Yes	2019-05-10	No	No	No	No		N/A	Type 2 Diabetes	unkown	0	N/A	N/A	N/A	N/A	N/A	0	N/A	N/A	N/A	N/A	N/A
Male	2	No	245	90	5.6	114	No	209	78	5.7	86
Male	3						No	175	132	5.7	154						Ye	244	148	5.7	208	Ye	214	97	5.8	115	Yes	Yes	2019-05-10	No	No	No	No	Non-Diabetic	N/A	No Diabetes	N/A	0	N/A	N/A	N/A	N/A	N/A	0	N/A	N/A	N/A	N/A	N/A
Male	3											No	291	123	6	144	Ye	442	76	5.8	86	Ye	229	67	5.8	72	Yes	No	2019-05-10					Pre-Diabetes			N/A
Female	2																Ye	152	97	5.2	140	Ye	211	97	5.1	138	Yes	Yes	2019-05-10	No	No	No	No	Non-Diabetic	N/A	No Diabetes	N/A	0	N/A	N/A	N/A	N/A	N/A	0	N/A	N/A	N/A	N/A	N/A
Female	4	No	204	86	5.4	128						No	156	90	5.8	128	Ye	146	82	5.6	131	Ye	162	91	5.6	131	Yes	Yes	2019-05-10	No	No	No	No	Non-Diabetic	N/A	No Diabetes	N/A	0	N/A	N/A	N/A	N/A	N/A	0	N/A	N/A	N/A	N/A	N/A
Male	1																Ye	241	143	5.5	194						Yes	No	2019-05-10	No	No	No	No	Non-Diabetic	N/A	No Diabetes	N/A	0	N/A	N/A	N/A	N/A	N/A	0	N/A	N/A	N/A	N/A	N/A
Male	4	No	586	101	5.6	133	No	239	120	5.6	138	Ye	254	116	5.3	154						Ye	335	136	5.7	186	Yes	Yes	2019-05-10	No	No	No	No	Non-Diabetic	N/A	No Diabetes	N/A	0	N/A	N/A	N/A	N/A	N/A	0	N/A	N/A	N/A	N/A	N/A
Male	3	No	288	79	5.8	102	No	235	76	5.6	95	No	270	83	6	110											Yes	Yes	2019-05-10	No	No	No	No	Non-Diabetic	N/A	No Diabetes	N/A	0	N/A	N/A	N/A	N/A	N/A	0	N/A	N/A	N/A	N/A	N/A
Male	5	No	316	103	6.3	111	No	506	90	6.4	73	No	213	105	6.3	107	Ye	186	118	6.2	102	Ye	286	114	6.2	106	Yes	Yes	2019-05-10	No	No	No	No	Non-Diabetic	N/A	No Diabetes	N/A	0	N/A	N/A	N/A	N/A	N/A	0	N/A	N/A	N/A	N/A	N/A
Male	2																Ye	100	81	4.8	97	Ye	123	97	4.8	104	Yes	Yes	2019-05-10	No	No	No	No	Non-Diabetic	N/A	No Diabetes	N/A	0	N/A	N/A	N/A	N/A	N/A	0	N/A	N/A	N/A	N/A	N/A
Male	2						No	243	92	5.3	129											Ye	325	112	5.3	155
Female	2						No	226	163	5.5	240						Ye	223	104	5.5	155
Male	3											No	226	83	5.9	102	Ye	163	94	6	119	Ye	279	88	6	108	Yes	Yes	2019-05-10	No	No	No	No	Non-Diabetic	N/A	No Diabetes	N/A	0	N/A	N/A	N/A	N/A	N/A	0	N/A	N/A	N/A	N/A	N/A
Female	4						No	285	70	5	94	No	254	58	4.9	73	Ye	247	53	5.4	66	Ye	246	59	5.1	75	Yes	Yes	2019-05-10	No	No	No	No	Non-Diabetic	N/A	No Diabetes	N/A	0	N/A	N/A	N/A	N/A	N/A	0	N/A	N/A	N/A	N/A	N/A
Female	5	No	646	92	8.4	116	No	484	92	7	113	No	451	86	7.3	104	Ye	315	93	7.4	119	Ye	440	93	6.5	116	Yes	Yes	2019-05-10	No	No	No	No		N/A	Type 2 Diabetes	N/A	0	N/A	N/A	N/A	N/A	N/A	0	N/A	N/A	N/A	N/A	N/A
Female	2											No	208	112	5.2	164						Ye	249	112	5.1	159	Yes	Yes	2019-05-10	No	No	No	No	Non-Diabetic	N/A	No Diabetes	N/A	0	N/A	N/A	N/A	N/A	N/A	0	N/A	N/A	N/A	N/A	N/A
Female	4	No	379	102	5.3	153	No	292	105	5.1	169						Ye	188	119	5.1	183	Ye	331	126	5.1	197	Yes	Yes	2019-05-10	No	No	No	No	Non-Diabetic	N/A	No Diabetes	N/A	0	N/A	N/A	N/A	N/A	N/A	0	N/A	N/A	N/A	N/A	N/A
Male	2											Ye	184	78	5.4	92						Ye	314	78	5.7	100	Yes	Yes	2019-05-10	Yes	No	No	Yes	Non-Diabetic	N/A	No Diabetes	N/A	0	N/A	N/A	N/A	N/A	N/A	0	N/A	N/A	N/A	N/A	N/A
Female	4						No	172	105	5.6	117	No	221	89	5.5	98	Ye	213	100	5.9	125	Ye	205	96	5.6	103	Yes	Yes	2019-05-10	No	No	No	No	Non-Diabetic	N/A	No Diabetes	N/A	0	N/A	N/A	N/A	N/A	N/A	0	N/A	N/A	N/A	N/A	N/A
Female	2											Ye	166	75	5.2	105						No	214	68	5.5	89	Yes	Yes	2019-05-10	No	No	No	No	Non-Diabetic	N/A	No Diabetes	N/A	0	N/A	N/A	N/A	N/A	N/A	0	N/A	N/A	N/A	N/A	N/A
Male	2	No	243	102	5.6	120	No	188	82	5.5	101
Female	1						No	518	90	5.7	115																Yes	Yes	2019-04-24	No	No	No	No	Pre-Diabetes	2012-06-19		N/A	0	N/A	N/A	N/A	N/A	N/A	0	N/A	N/A	N/A	N/A	N/A
Female	1																					No	261		5.3	116	Yes	Yes	2019-04-24	No	No	No	No	Pre-Diabetes	2017-02-01		N/A	0	N/A	N/A	N/A	N/A	N/A	0	N/A	N/A	N/A	N/A	N/A
Female	2											No	276	83	5.8	106						No	355		5.9	89	Yes	Yes	2019-04-24	No	No	No	No	Pre-Diabetes	2013-04-17		N/A	0	N/A	N/A	N/A	N/A	N/A	0	N/A	N/A	N/A	N/A	N/A
Male	3											No	167	85	6.8	92	No	137	87	7.3	95	No	201		6.8	56	Yes	Yes	2019-04-24	No	No	No	No		N/A	Type 2 Diabetes	1999-01-01	0	N/A	N/A	N/A	N/A	N/A	0	N/A	N/A	N/A	N/A	N/A
Male	3	No	314	94	5.3	123						Ye	223	96	5.5	132						No	310		5.7		Yes	Yes	2019-04-24	No	No	No	No	Pre-Diabetes	2015-10-12		N/A	0	N/A	N/A	N/A	N/A	N/A	0	N/A	N/A	N/A	N/A	N/A
Female	1																					No	326		5.4	160	Yes	Yes	2019-04-24	No	No	No	No	Non-Diabetic	N/A	No Diabetes	N/A	0	N/A	N/A	N/A	N/A	N/A	0	N/A	N/A	N/A	N/A	N/A
Female	1																No	238	114	5.7	155						Yes	Yes	2019-04-24	No	No	No	No	Pre-Diabetes	2014-10-01		N/A	0	N/A	N/A	N/A	N/A	N/A	0	N/A	N/A	N/A	N/A	N/A
Female	3	No	371	93	6.4	107						No	260									No	256		6.3	69	Yes	Yes	2019-04-24	No	No	No	No		N/A	Type 2 Diabetes	10/12/20110	0	N/A	N/A	N/A	N/A	N/A	0	N/A	N/A	N/A	N/A	N/A
Female	1																					No	187		6.1	114	Yes	Yes	2019-04-24	No	No	No	No	Pre-Diabetes	2013-10-04		N/A	0	N/A	N/A	N/A	N/A	N/A	0	N/A	N/A	N/A	N/A	N/A
Female	1																No	159	66	4.9	91						Yes	Yes	2019-04-24	No	No	No	No	Non-Diabetic	N/A	No Diabetes	N/A	0	N/A	N/A	N/A	N/A	N/A	0	N/A	N/A	N/A	N/A	N/A
Female	3	No	422	115	5.9	144						No	437	77	6.1	85	No	458	85	5.9	107						Yes	Yes	2019-04-24	No	No	No	No	Pre-Diabetes	2008-10-10		N/A	0	N/A	N/A	N/A	N/A	N/A	0	N/A	N/A	N/A	N/A	N/A
Male	3	No	431	89	6	119	No	276	84	5.9	108						No	322	79	5.7	103						Yes	Yes	2019-04-24	No	No	Yes	Yes	Pre-Diabetes	2011-03-15		N/A	0	N/A	N/A	N/A	N/A	N/A	0	N/A	N/A	N/A	N/A	N/A
Male	1						No	187	115	6.7	131																Yes	Yes	2019-04-24	No	No	No	No		N/A	Type 2 Diabetes	2012-11-08	0	N/A	N/A	N/A	N/A	N/A	0	N/A	N/A	N/A	N/A	N/A
Female	5	No	296	90	5.5	125	No	250	107	5.6	147	No	280	112	5.5	160	No	267	100	5.7	138	No	259		5.8		Yes	Yes	2019-04-24	No	No	No	No	Pre-Diabetes	2014-11-03		N/A	0	N/A	N/A	N/A	N/A	N/A	0	N/A	N/A	N/A	N/A	N/A
Female	1																No	265	84	6.1	104						Yes	Yes	2019-04-24	No	No	No	No	Pre-Diabetes	2014-05-08		N/A	0	N/A	N/A	N/A	N/A	N/A	0	N/A	N/A	N/A	N/A	N/A
Female	4						No	458	93	6.5	134	No	381				No	328	76	6.5	111	No	372		6.5		Yes	Yes	2019-04-24	No	No	No	No		N/A	Type 2 Diabetes	2011-01-07	0	N/A	N/A	N/A	N/A	N/A	0	N/A	N/A	N/A	N/A	N/A
Male	5	No	246	99	5.4	131	No	266	98	5.7	137	No	276	123	5.7	183	No	246	84	5.8	115	No	192		5.7	128	Yes	Yes	2019-04-24	No	No	No	No	Pre-Diabetes	2013-07-09		N/A	0	N/A	N/A	N/A	N/A	N/A	0	N/A	N/A	N/A	N/A	N/A
Male	2																No	163	86	5.1	118	No	243		5.1	127	Yes	Yes	2019-04-24	No	No	No	No	Non-Diabetic	N/A	No Diabetes	N/A	0	N/A	N/A	N/A	N/A	N/A	0	N/A	N/A	N/A	N/A	N/A
Male	2						No	346	81	5.6	93	No	259	74	5.5	76											Yes	Yes	2019-04-24	No	No	Yes	Yes	Pre-Diabetes	2010-05-15		N/A	0	N/A	N/A	N/A	N/A	N/A	0	N/A	N/A	N/A	N/A	N/A
Female	3	No	714	94	5.7	123	No	286	78	5.8	99	No	300	85	5.7	109											Yes	Yes	2019-04-24	No	No	No	No	Non-Diabetic	N/A	No Diabetes	N/A	0	N/A	N/A	N/A	N/A	N/A	0	N/A	N/A	N/A	N/A	N/A
Male	2	No	210	98	5.9	128	No	163	100	6.1	133																Yes	Yes	2019-04-24	No	No	No	No	Pre-Diabetes	2012-07-24		N/A	0	N/A	N/A	N/A	N/A	N/A	0	N/A	N/A	N/A	N/A	N/A
Male	1	No	555	80	5.7	107																					Yes	Yes	2019-04-26	No	No	No	No	Non-Diabetic	N/A	No Diabetes	N/A	0	N/A	N/A	N/A	N/A	N/A	zero	N/A	N/A	N/A	N/A	N/A
Female	2	No	597	99	6	118	No	380	75	6.3	76																Yes	Yes	2019-04-26	No	No	No	No		N/A	Type 2 Diabetes	1988-01-01	0	N/A	N/A	N/A	N/A	N/A	0	N/A	N/A	N/A	N/A	N/A
Female	1																					Ye	221	82	5.8	107	Yes	Yes	2019-04-26	No	No	No	No	Non-Diabetic	N/A	No Diabetes	N/A	0	N/A	N/A	N/A	N/A	N/A	0	N/A	N/A	N/A	N/A	N/A
Female	2						No	339	90	5.3	105						No	201	81	5.6	102						Yes	Yes	2019-04-26	No	No	No	No	Non-Diabetic	N/A	No Diabetes	N/A	0	N/A	N/A	N/A	N/A	N/A	0	N/A	N/A	N/A	N/A	N/A
Female	3											No	473	126	6.4	150	Ye	298	131	7.2	151	No	349	89	6.8	95	Yes	Yes	2019-04-26	No	No	No	No		N/A	Type 2 Diabetes	2011-01-20	0	N/A	N/A	N/A	N/A	N/A	0	N/A	N/A	N/A	N/A	N/A
Female	2						No	378	129	5.7	176	No	308	109	5.8	150											Yes	Yes	2019-04-26	No	No	No	No	Non-Diabetic	N/A	No Diabetes	N/A	0	N/A	N/A	N/A	N/A	N/A	0	N/A	N/A	N/A	N/A	N/A
Male	1	No	295	95	5.5	104																					Yes	Yes	2019-04-26	No	No	No	No	Non-Diabetic	N/A	No Diabetes	N/A	0	N/A	N/A	N/A	N/A	N/A	0	N/A	N/A	N/A	N/A	N/A
Male	3	No	223	82	5.6	100											Ye	191	69		88	Ye	207	66	6	81	Yes	Yes	2019-04-26	No	No	No	No	Non-Diabetic	N/A	No Diabetes	N/A	0	N/A	N/A	N/A	N/A	N/A	zero	N/A	N/A	N/A	N/A	N/A
Male	5	No	217	86	6.5	92	No	180	96	6.1	109	No	218	93	6.1	113	Ye	159	104	6.2	127	No	194	104	6.1	126	Yes	Yes	2019-04-26	No	No	No	No	Pre-Diabetes	2010-01-01	Type 2 Diabetes	2012-03-01	0	N/A	N/A	N/A	N/A	N/A	0	N/A	N/A	N/A	N/A	N/A
Female	2						No	462	91	5.6	113											Ye	419	112	5.7	151	Yes	Yes	2019-04-26	No	No	No	No	Non-Diabetic	N/A	No Diabetes	N/A	0	N/A	N/A	N/A	N/A	N/A	0	N/A	N/A	N/A	N/A	N/A
Female	1																					Ye	266	109	6.4	147	Yes	Yes	2019-04-26	No	No	No	No	Non-Diabetic	N/A	No Diabetes	N/A	0	N/A	N/A	N/A	N/A	N/A	0	N/A	N/A	N/A	N/A	N/A
Female	1																Ye	179	112	5.5	153						Yes	Yes	2019-04-26	No	No	No	No	Non-Diabetic	N/A	No Diabetes	N/A	0	N/A	N/A	N/A	N/A	N/A	zero	N/A	N/A	N/A	N/A	N/A
Male	1	No	177	87	6.1	91																					Yes	Yes	2019-05-10	No	No	No	No	Non-Diabetic	N/A	No Diabetes	N/A	0	N/A	N/A	N/A	N/A	N/A	0	N/A	N/A	N/A	N/A	N/A
Female	1																Ye	127	100	6	139						Yes	Yes	2019-05-10	No	No	No	No	Pre-Diabetes	2012-07-02		N/A	0	N/A	N/A	N/A	N/A	N/A	0	N/A	N/A	N/A	N/A	N/A
Female	1																Ye	194	85	5.5	117						Yes	Yes	2019-05-10	No	No	No	No	Non-Diabetic	N/A	No Diabetes	N/A	0	N/A	N/A	N/A	N/A	N/A	zero	N/A	N/A	N/A	N/A	N/A
Female	3						No	214	75	5.7	103	No	196	67	5.3	96	Ye	116	63	5.6	80						Yes	Yes	2019-05-10	No	No	No	No	Non-Diabetic	N/A	No Diabetes	N/A	0	N/A	N/A	N/A	N/A	N/A	0	N/A	N/A	N/A	N/A	N/A
Female	3											No	124	95	6.1	100	Ye	105	87	6.3	79	Ye	156	103	5.9	97	Yes	Yes	2019-05-10	No	No	No	No	Pre-Diabetes	2016-01-12		N/A	0	N/A	N/A	N/A	N/A	N/A	0	N/A	N/A	N/A	N/A	N/A
Male	2											Ye	285	93	7.1	111						Ye	333	82	6.6	98	Yes	Yes	2019-05-10	No	No	No	No		N/A	Type 2 Diabetes	2013-07-26	0	N/A	N/A	N/A	N/A	N/A	0	N/A	N/A	N/A	N/A	N/A
Female	1											No	335	90	5.8	121											Yes	Yes	2019-05-10	No	No	No	No	Pre-Diabetes	2017-04-06		N/A	0	N/A	N/A	N/A	N/A	N/A	0	N/A	N/A	N/A	N/A	N/A
Female	3	No	320	121	5.9	158						No	267	123	5.7	174	Ye	220	112	5.8	152						Yes	Yes	2019-05-10	No	No	No	No	Non-Diabetic	N/A	No Diabetes	N/A	0	N/A	N/A	N/A	N/A	N/A	0	N/A	N/A	N/A	N/A	N/A
Male	2																Ye	218	80	5.7	107	Ye	289	78	5.8	107	Yes	Yes	2019-05-10	No	No	No	No	Non-Diabetic	N/A	No Diabetes	N/A	0	N/A	N/A	N/A	N/A	N/A	0	N/A	N/A	N/A	N/A	N/A
Female	4						No	267	88	5.1	116	No	305	92	4.9	123	Ye	288	101	5	140	Ye	407	100	4.9	136	Yes	Yes	2019-05-10	No	No	No	No	Non-Diabetic	N/A	No Diabetes	N/A	0	N/A	N/A	N/A	N/A	N/A	0	N/A	N/A	N/A	N/A	N/A
Male	4						No	188	104	5.6	146	No	166	108	5.6	150	Ye	178	103	5.6	135	Ye	186	110	5.7	154	Yes	Yes	2019-05-10	No	No	No	No	Non-Diabetic	N/A	No Diabetes	N/A	0	N/A	N/A	N/A	N/A	N/A	0	N/A	N/A	N/A	N/A	N/A
Male	3											No	261	104	5.4	135	Ye	197	88	5.7	114	Ye	344	95	5.4	116	Yes	Yes	2019-05-10	No	No	No	No	Non-Diabetic	N/A	No Diabetes	N/A	0	N/A	N/A	N/A	N/A	N/A	0	N/A	N/A	N/A	N/A	N/A
Male	4						No	241	107	5.9	135	No	597	89	5.6	115	Ye	190	62	5.3	70	Ye	241	72	5.4	84	Yes	Yes	2019-05-10	No	No	No	No	Non-Diabetic	N/A	No Diabetes	N/A	0	N/A	N/A	N/A	N/A	N/A	0	N/A	N/A	N/A	N/A	N/A
Female	1						No	487	72	5.6	94																Yes	Yes	2019-05-10	No	No	No	No	Non-Diabetic	N/A	No Diabetes	N/A	0	N/A	N/A	N/A	N/A	N/A	0	N/A	N/A	N/A	N/A	N/A
Female	4						No	179	100	5.8	125	No	157	110	5.7	156	Ye	161	87	5.8	121	Ye	196	114	5.7	158	Yes	Yes	2019-05-10	No	No	No	No	Non-Diabetic	N/A	No Diabetes	N/A	0	N/A	N/A	N/A	N/A	N/A	0	N/A	N/A	N/A	N/A	N/A
Male	2																Ye	346	100	6.1	112	Ye	510	66	5.9	68	Yes	Yes	2019-05-10	No	No	No	No	Pre-Diabetes	2015-10-01		N/A	0	N/A	N/A	N/A	N/A	N/A	0	N/A	N/A	N/A	N/A	N/A
Female	5	No	463	107	5.8	128	No	368	98	5.9	126	No	361	112	5.5	145	Ye	384	119	5.9	158	Ye	345	123	5.7	160	Yes	Yes	2019-05-10	No	No	No	No	Pre-Diabetes	2016-11-29		N/A	0	N/A	N/A	N/A	N/A	N/A	0	N/A	N/A	N/A	N/A	N/A
Male	3											No	150	87	5.8	105	Ye	170	71	5.5	83	Ye	208	71	5.7	83	Yes	Yes	2019-05-10	No	No	No	No	Pre-Diabetes	2017-10-20		N/A	0	N/A	N/A	N/A	N/A	N/A	0	N/A	N/A	N/A	N/A	N/A
Male	1											No	164	127	5.8	185											Yes	Yes	2019-05-10	No	No	No	No	Non-Diabetic	N/A	No Diabetes	N/A	0	N/A	N/A	N/A	N/A	N/A	0	N/A	N/A	N/A	N/A	N/A
Male	4	No	267	105	4.8	151	No	268	99	5.7	139	No	254	108	5.7	149	Ye	147	111	5.8	156						Yes	Yes	2019-04-24	No	No	No	No	Non-Diabetic	N/A	No Diabetes	N/A	0	N/A	N/A	N/A	N/A	N/A	0	N/A	N/A	N/A	N/A	N/A
Male	4	No	437	84	5.8	110	No	255	107	5.8	127	Ye	246	109	6	148	Ye	351	110	5.9	147						Yes	Yes	2019-04-24	No	No	No	No	Non-Diabetic	N/A	No Diabetes	N/A	0	N/A	N/A	N/A	N/A	N/A	0	N/A	N/A	N/A	N/A	N/A
Male	1																					No	238	82	6	113	Yes	Yes	2019-04-24	No	No	No	No	Non-Diabetic	N/A	No Diabetes	N/A	0	N/A	N/A	N/A	N/A	N/A	0	N/A	N/A	N/A	N/A	N/A
Female	2						No	196	105	5.4	149						Ye	254	126	5.5	185						Yes	Yes	2019-04-24	No	No	No	No	Non-Diabetic	N/A	No Diabetes	N/A	0	N/A	N/A	N/A	N/A	N/A	0	N/A	N/A	N/A	N/A	N/A
Female	4	No	289	76	5.6	95	No	219	87	5.8	113	Ye	237				Ye	249	78	5.8	108						Yes	Yes	2019-04-19	No	No	No	No	Non-Diabetic	N/A	No Diabetes	N/A	0	N/A	N/A	N/A	N/A	N/A	0	N/A	N/A	N/A	N/A	N/A
Female	3	No	594	103	6	158	No	307	115	5.6	165						Ye	281	110	5.5	166						Yes	Yes	2019-04-19	Yes	No	No	Yes	Non-Diabetic	N/A	No Diabetes	N/A	1	2018-01-07	N/A	N/A	N/A	N/A	0	N/A	N/A	N/A	N/A	N/A
Male	4	No	289	79	6.1	97	No	167	67	5.7	85	Ye	200				Ye	151	63	6	75						Yes	Yes	2019-04-19	No	No	No	No	Non-Diabetic	N/A	No Diabetes	N/A	0	N/A	N/A	N/A	N/A	N/A	0	N/A	N/A	N/A	N/A	N/A
Male	1																					No	201	89	5.5	120	Yes	Yes	2019-04-19	No	Yes	No	Yes	Non-Diabetic	N/A	No Diabetes	N/A	0	N/A	N/A	N/A	N/A	N/A	1	2016-03-01	N/A	N/A	N/A	N/A
Female	1																					No	307	90	5.4	117
Female	1	No	571	90	5.6	130																					Yes	Yes	2019-04-19	No	No	No	No	Non-Diabetic	N/A	No Diabetes	N/A	0	N/A	N/A	N/A	N/A	N/A	0	N/A	N/A	N/A	N/A	N/A
Female	1						No	229	75	5.7	100																Yes	Yes	2019-04-19	No	No	No	No	Non-Diabetic	N/A	No Diabetes	N/A	0	N/A	N/A	N/A	N/A	N/A	0	N/A	N/A	N/A	N/A	N/A
Male	1	No	208	104	6	147																					Yes	Yes	2019-04-19	No	No	No	No	Non-Diabetic	N/A	No Diabetes	N/A	0	N/A	N/A	N/A	N/A	N/A	0	N/A	N/A	N/A	N/A	N/A
Female	4	No	219	116	6.3	176	No	147	140	6.4	211	No	180	132	6.1	196	Ye	195	135	6.3	200						Yes	Yes	2019-04-19	No	No	No	No	Pre-Diabetes	2014-07-28		N/A	0	N/A	N/A	N/A	N/A	N/A	0	N/A	N/A	N/A	N/A	N/A
Male	4	No	271	123	5.2	156	No	263	111	6	144	No	214	126	5.6	159	Ye	201	118	6	160						Yes	Yes	2019-04-19	No	No	N/A	N/A	Non-Diabetic	N/A	No Diabetes	N/A	0	N/A	N/A	N/A	N/A	N/A	0	N/A	N/A	N/A	N/A	N/A
Male	1																Ye	261	109	6.4	144						Yes	Yes	2019-04-19					Pre-Diabetes	2005-10-06		N/A	0	N/A	N/A	N/A	N/A	N/A	0	N/A	N/A	N/A	N/A	N/A
Female	3						No	382	136	5.7	198	No	360	128	5.9	185	Ye	398	128	5.5	183						Yes	Yes	2019-04-19	No	No	No	No	Non-Diabetic	N/A	No Diabetes	N/A	0	N/A	N/A	N/A	N/A	N/A	0	N/A	N/A	N/A	N/A	N/A
Female	1	No	1344	74	5.5	100																					Yes	Yes	2019-04-19	Yes	No	Yes	Yes	Non-Diabetic	N/A	No Diabetes	N/A	0	N/A	N/A	N/A	N/A	N/A	0	N/A	N/A	N/A	N/A	N/A
Male	1	No	234	71	7	93																					Yes	Yes	2019-04-19	No	No	No	No		N/A	Type 2 Diabetes	2017-01-09	0	N/A	N/A	N/A	N/A	N/A	0	N/A	N/A	N/A	N/A	N/A
Male	4	No	338	104	6.5	139	No	269	90	6.5	111	No	262	97	6.1	124	Ye	183	92	6.1	114						Yes	Yes	2019-04-24	No	No	No	No	Non-Diabetic	N/A	No Diabetes	N/A	0	N/A	N/A	N/A	N/A	N/A	0	N/A	N/A	N/A	N/A	N/A
Male	2																No	421	135	5.6	181	No	377	86	5.4	116	Yes	Yes	2019-04-24	No	No	No	No	Pre-Diabetes	2011-01-19		N/A	0	N/A	N/A	N/A	N/A	N/A	0	N/A	N/A	N/A	N/A	N/A
Male	5	No	564	120	5.5	177	No	467	98	5.7	127	No	409				No	398	60	5.8	72	No	520	69	5.6	88	Yes	Yes	2019-04-24	No	No	No	No	Pre-Diabetes	2012-08-07		N/A	0	N/A	N/A	N/A	N/A	N/A	0	N/A	N/A	N/A	N/A	N/A
Male	1																					No	239	83	5.9	93	Yes	Yes	2019-04-24	No	No	No	No	Pre-Diabetes	2012-07-23		N/A	0	N/A	N/A	N/A	N/A	N/A	0	N/A	N/A	N/A	N/A	N/A
Male	4	No	387	121	6.6	153	No	235	125	6.9	151						No	321	106	7	141	No	357	123	6.8	158	Yes	Yes	2019-04-24	No	No	No	No		N/A	Type 2 Diabetes	2010-09-27	1	2013-12-04	N/A	N/A	N/A	N/A	0	N/A	N/A	N/A	N/A	N/A
Male	3	No	273	121	5.6	166	No	232	87	6.1	107	No	184	68	5.6	80											Yes	Yes	2019-04-24	No	No	No	No	Pre-Diabetes	2012-09-21		N/A	0	N/A	N/A	N/A	N/A	N/A	0	N/A	N/A	N/A	N/A	N/A
Female	5	No	339	77	5.9	101	No	274	72	5.9	91	No	203	103	5.7	143	No	216	96	5.8	138	No	216	89	5.7	125	Yes	Yes	2019-04-24	No	No	No	No	Pre-Diabetes	2011-03-11		N/A	0	N/A	N/A	N/A	N/A	N/A	0	N/A	N/A	N/A	N/A	N/A
Female	2																No	311	83	6.1	94	No	298	70	5.8	72	Yes	Yes	2019-02-24	No	No	No	No	Pre-Diabetes	2011-05-17		N/A	0	N/A	N/A	N/A	N/A	N/A	zero	N/A	N/A	N/A	N/A	N/A
Female	4						No	206	69	5.8	91	No	217	71	5.6	71	No	225	66	5.8	90	No	162	76	5.7	108	Yes	Yes	2019-02-24	No	No	No	No	Pre-Diabetes	2012-02-03		N/A	0	N/A	N/A	N/A	N/A	N/A	0	N/A	N/A	N/A	N/A	N/A
Male	5	No	222	77	6.1	93	No	239	132	6	170	No	222	121	5.7	155	No	165	100	5.8	125	No	248	59	5.7	58	Yes	Yes	2019-04-24	No	No	No	No	Pre-Diabetes	2011-01-04		N/A	0	N/A	N/A	N/A	N/A	N/A	0	N/A	N/A	N/A	N/A	N/A
Male	3						No	170	121	5.4	150	No	216	110	5.6	147	No	180	84	5.6	101						Yes	Yes	2019-04-24	No	No	No	No	Pre-Diabetes	2016-02-04		N/A	0	N/A	N/A	N/A	N/A	N/A	0	N/A	N/A	N/A	N/A	N/A
Female	2											No	148	88	5.4	106	No	133	77	5.7	87						Yes	Yes	2019-02-24	No	No	No	No	Pre-Diabetes	2011-05-02		N/A	0	N/A	N/A	N/A	N/A	N/A	0	N/A	N/A	N/A	N/A	N/A
Male	4	No	358	89	7.5	95	No	317	79	7.8	85	No	331	75	7.8	85	No	386	82	7.9	106						Yes	Yes	2019-04-24	No	No	No	No		N/A	Type 1 Diabetes	2010-10-22	0	N/A	N/A	N/A	N/A	N/A	0	N/A	N/A	N/A	N/A	N/A
Female	5	No	239	73	5.4	95	No	236	67	5.6	82	No	240	69	5.5	85	No	183	81	5.7	105	No	210	83	5.6	114	Yes	Yes	2019-04-24	No	Yes	No	Yes	Pre-Diabetes	2014-10-21		N/A	0	N/A	N/A	N/A	N/A	N/A	0	N/A	N/A	N/A	N/A	N/A
Female	5	No	420	93	5.4	129	No	203	83	5.6	114	No	242	91	5.9	122	Ye	213	104	5.8	146	Ye	341	104	5.7	155
Female	1																					Ye	280	75	5.8	95
Female	5	No	251	104	6	142	No	240	108	5.7	122	Ye	190				Ye	226	92	5.4	127	Ye	242	107	5.6	154
Female	2						No	157	78	5.5	108						Ye	195	73	5.7	100
Female	1																Ye	163	94	5.7	123
Female	2	No	283	102	5.3	142	No	220	111	5.4	135
Male	1						No	254	106	5.5	121
Male	3											No	134	75	5.8	92	Ye	170	84	5.7	112	Ye	181	71	5.6	90
Female	5	No	270	87	5.9	135	No	454	93	5.9	136	No	242	91	5.5	135	Ye	245	77	5.9	103	Ye	245	83	5.3	123
Male	2											No	334	78	6.5	93	Ye	227	58	7.8	63
Female	4						No	169	77	5.8	101	Ye	227	82	5.8	119	Ye	178	85	6.3	104	Ye	175	69	5.5	93
Male	4	No	224	112	5.8	148	No	224	115	5.9	139	Ye	180				Ye	154	67	5.9	70
Male	5	No	194	96	5.8	121	No	277	101	5.8	124	No	163	91	5.7	117	Ye	177	87	5.8	114	Ye	199	69	5.8	80
Male	2																Ye	241	98	5.7	146	Ye	343	122	5.9	184
Female	2																Ye	188	124	5.6	176	Ye	245	127	5.7	174
Female	3	No	252	93	5.6	110											Ye	160	71	5.6	82	Ye	208	81	5.6	101
Female	2											Ye	268	86	5.4	116						Ye	464	87	5.5	127
Male	3	No	252	84	6	97											Ye	187	126	6.8	152	Ye	273	108	6.5	126
Male	1																					Ye	248	138	5.5	199
Male	1											No	123	105	6	132											Yes	Yes	2019-05-07	No	No	Yes	Yes		N/A	Type 2 Diabetes	2005-07-01	0	N/A	N/A	N/A	N/A	N/A	0	N/A	N/A	N/A	N/A	N/A
Female	1																					No	262	84	6.1	100	Yes	Yes	2019-05-07	No	No	No	No	Pre-Diabetes	2015-07-22		N/A	0	N/A	N/A	N/A	N/A	N/A	0	N/A	N/A	N/A	N/A	N/A
Male	5	No	367	99	5.6	113	No	377	104	5.8	114	No	268	117	5.8	139	No	277	108	5.9	136	No	340	110	5.5	138	Yes	Yes	2019-05-07	No	No	No	No	Pre-Diabetes	2013-05-29		N/A	0	N/A	N/A	N/A	N/A	N/A	0	N/A	N/A	N/A	N/A	N/A
Male	4	No	396	134	5.4	203						No	364	130	5.4	186	No	318	96	5.6	133	No	529	104	5.3	141	Yes	Yes	2019-05-07	No	No	No	No	Non-Diabetic	N/A	No Diabetes	N/A	0	N/A	N/A	N/A	N/A	N/A	0	N/A	N/A	N/A	N/A	N/A
Male	5	No	311	91	5.5	123	No	241	88	5.7	117	No	197	82	5.3	106	No	199	81	5.3	109	No	262	89	4.6	124	Yes	Yes	2019-05-07	No	No	No	No	Non-Diabetic	N/A	No Diabetes	N/A	0	N/A	N/A	N/A	N/A	N/A	0	N/A	N/A	N/A	N/A	N/A
Male	4	No	763	112	5.8	153	No	292	73	5.8	80	No	224	96	5.5	134						No	299	75	5.6	95	Yes	Yes	2019-05-07	No	No	No	No	Non-Diabetic	N/A	No Diabetes	N/A	0	N/A	N/A	N/A	N/A	N/A	0	N/A	N/A	N/A	N/A	N/A
Male	5	No	297	117	5.9	148	No	226	104	5.7	125	No	313	124	6.2	142	No	186	98	5.9	107	No	266	120	5.8	139	Yes	Yes	2019-05-07	Yes	No	No	Yes	Pre-Diabetes	2010-09-08		N/A	0	N/A	N/A	N/A	N/A	N/A	0	N/A	N/A	N/A	N/A	N/A
Male	4	No	186	122	5.4	145	No	236	105	5.3	118	No	228	93	5.4	106	No	213	111	5.2	126						Yes	Yes	2019-05-07	No	No	No	No	Non-Diabetic	N/A	No Diabetes	N/A	0	N/A	N/A	N/A	N/A	N/A	0	N/A	N/A	N/A	N/A	N/A
Male	1																					No	289	96	5.5	124	Yes	Yes	2019-05-07	No	No	No	No	Non-Diabetic	N/A	No Diabetes	N/A	0	N/A	N/A	N/A	N/A	N/A	0	N/A	N/A	N/A	N/A	N/A
Male	3						No	205	143	6.5	167	No	204				No	200	119	6.2	157						Yes	Yes	2019-05-07	No	No	No	No		N/A	Type 2 Diabetes	2017-04-06	0	N/A	N/A	N/A	N/A	N/A	0	N/A	N/A	N/A	N/A	N/A
Male	4						No	389	94	5.8	129	No	259	92	5.6	117	Ye	270	122	5.6	168	No	367	99	5.5	133	Yes	Yes	2019-05-07	No	No	No	No	Non-Diabetic	N/A	No Diabetes	N/A	0	N/A	N/A	N/A	N/A	N/A	0	N/A	N/A	N/A	N/A	N/A
Female	4						No	276	78	5.6	109	No	256	80	5.4	116	No	217	64	5.6	89	No	193	70	5.6	98	Yes	Yes	2019-05-07	No	No	No	No	Non-Diabetic	N/A	No Diabetes	N/A	0	N/A	N/A	N/A	N/A	N/A	0	N/A	N/A	N/A	N/A	N/A
Female	5	No	432	100	5.9	125	No	344	103	5.7	141	No	350	104	5.6	146	No	233	98	5.8	133	No	366	109	5.9	146	Yes	yes	2019-05-07	No	Yes	No	Yes	Non-Diabetic	N/A	No Diabetes	N/A	0	N/A	N/A	N/A	N/A	N/A	0	N/A	N/A	N/A	N/A	N/A
Male	2						No	260	124	6.2	177						No	278	97	6	131						Yes	Yes	2019-05-07	No	No	No	No	Non-Diabetic	N/A	No Diabetes	N/A	0	N/A	N/A	N/A	N/A	N/A	0	N/A	N/A	N/A	N/A	N/A
Female	2																No	152	81	5.9	109	No	208	87	5.5	117	Yes	Yes	2019-05-07	No	No	No	No	Non-Diabetic	N/A	No Diabetes	N/A	0	N/A	N/A	N/A	N/A	N/A	0	N/A	N/A	N/A	N/A	N/A
Male	2											No	555	83	5.8	96	No	310	141	6.7	177						Yes	Yes	2019-05-07	Yes	No	Yes	Yes	Non-Diabetic	N/A	No Diabetes	N/A	0	N/A	N/A	N/A	N/A	N/A	0	N/A	N/A	N/A	N/A	N/A
Male	1																					No	202	94	6	119	Yes	Yes	2019-05-07	No	No	No	No		N/A	Type 2 Diabetes	2014-02-01	0	N/A	N/A	N/A	N/A	N/A	0	N/A	N/A	N/A	N/A	N/A
Female	5	No	376	99	5.7	136	No	261	76	5.8	90	No	192	76	5.9	96	No	213	61	5.9	57	No	259	84	5.7	108	Yes	Yes	2019-05-07	No	No	No	No	Pre-Diabetes	2018-07-19		N/A	0	N/A	N/A	N/A	N/A	N/A	0	N/A	N/A	N/A	N/A	N/A
Female	2	No	297	85	5.3	118						No	389	82	5.6	103											Yes	Yes	2019-05-07	No	No	No	No	Non-Diabetic	N/A	No Diabetes	N/A	0	N/A	N/A	N/A	N/A	N/A	0	N/A	N/A	N/A	N/A	N/A
Female	5	No	325	87	5.4	116	No	257	87	5.5	115	No	156	69	5.5	87	No	226	86	5.4	112	No	252	74	5.5	95	Yes	Yes	2019-05-07	No	No	No	No	Non-Diabetic	N/A	No Diabetes	N/A	0	N/A	N/A	N/A	N/A	N/A	0	N/A	N/A	N/A	N/A	N/A
Male	3											Ye	336	98	5.1	135	Ye	260	102	5.5	130	Ye	319	112	5.5	154
Male	1																					Ye	201	110	5.1	139
Female	2											No	215	70	5.7	92						Ye	247	68	5.3	91
Male	2																Ye	150	87	5.9	102	Ye	218	86	5.9	96
Male	2																Ye	222	75	5.9	93	Ye	265	80	5.9	96
Male	1																					Ye	248	76	5.7	103
Male	3											No	261	93	5.7	123	Ye	275	69	5.8	85	Ye	338	94	5.4	129
Female	2																Ye	345	112	6	156	Ye	333	71	6	73
Male	3											Ye	464	79	5.9	98	Ye	403	97	5.5	119	Ye	358	92	5.7	103
Female	1																Ye	131	75	5.6	112
Male	1											No	430	139	6	162
Male	3											Ye	192	85	5.9	117	Ye	195	73	5.8	95	Ye	463	75	5.8	100
Female	1											No	305	73	5.6	100
Female	1											No	148	89	5.7	126
Female	3											Ye	193	123	5.5	166	Ye	210	116	5.5	152	Ye	199	125	5.4	164
Female	2											Ye	401	95	5.5	127	Ye	543	110	5.8	159
Male	3						No	193	101	5.6	137						Ye	253	71	5.8	90	Ye	259	79	5.6	101
Female	2											Ye	147	98	5.4	132						No	209	104	5.6	147
Female	3						No	119	90	5.5	114						Ye	88	99	5.6	130	No	146	100	5.2	129
Female	2																Ye	145	127	6.9	165	Ye	323	110	5.6	140
Female	4						No	310	112	6	151	Ye	346	78	5.6	103	Ye	313	97	5.9	115	No	356	92	6.1	112
Female	1						No	219	115	6	152
Female	2																Ye	179	76	5.8	109	Ye	245	77	5.8	102
Female	3											No	182	91	5.2	112	Ye	212	93	5.4	123	Ye	254	85	5.5	111
Female	2																Ye	313	82	6.1	93	Ye	439	82	6	93
Female	4						No	202	87	6	110	No	148	78	6.3	101	Ye	129	72	5.9	90	Ye	174	76	5.7	103
Female	2											No	248	79	5.7	91	Ye	192	79	5.8	101
Female	1											No	146	79	5.1	109
Female	3						No	110	155	5.7	213	Ye	247	101	5.8	129	Ye	168	198	5.9	237
Female	2																Ye	176	87	5.7	120	Ye	286	81	5.7	115
Male	3						No	202	91	5.3	104	Ye	221	89	5.3	99						Ye	273	83	4.7	95
Female	4						No	132	81	7	94	Ye	81				Ye	100	79	7.3	88	No	115	78	6.7	97
Female	3											No	245	77	5.8	105	Ye	231	110	5.5	162	Ye	311	107	5.5	151
Male	5	No	312	80	6.9	98	No	244	98	7.2	127	No	270	106	6.4	138	Ye	270	103	7.1	132	Ye	260	73	5.6	84
Female	1											No	326	91	6	122
Male	1																					Ye	337	123	4.9	175
Male	1																					Ye	301	99	5.9	133
Female	5	No	855	107	7.5	113	No	454	97	6.5	117	Ye	439				Ye	490	102	6.7	131	Ye	558	102	7	126
Male	1						No	221	134	4.9	185
Male	1	No	200	126	5.7	151
Female	1											No	229	80	5.4	107
Female	4	No	335	92	5.8	93	No	224	111	5.7	120	Ye	250	122	5.7	159						Ye	221	111	5.5	124
Female	1	No	191	123	5.9	191
Male	2																Ye	304	82	6.3	109	Ye	349	81	6.5	101
Female	2											No	236	76	5.4	101						Ye	256	81	5.5	106
Female	3											No	277	91	6.9	116	Ye	337	142	8.4	190	Ye	405	134	7.6	187
Female	2	No	323	85	5.7	110						No	341	104	6	136
Female	1																					Ye	303	69	5.4	99
Female	2											Ye	260	106	6.3	141						Ye	262	78	6	96
Male	1																Ye	218	76	5.6	101
Female	2						No	282	92	5.5	130	No	256	86	5.7	121
Female	2											No	329	91	5.7	121	Ye	235	95	5.6	137
Male	3	No	292	96	5.8	143											Ye	262	112	5.8	164	Ye	244	104	5.8	156
Female	1																					Ye	284	95	5.7	130
Male	1																Ye	184	85	5.6	106
Male	2						No	235	84	5.8	94											Ye	402	91	5.8	110
Male	1	No	439	103	5.5	106
Female	2											No	259	104	6	144						Ye	280	95	5.8	128
Male	1											No	187	110	5.6	151
Male	1																					Ye	680	114	6	154
Male	2						No	281	111	5.7	146											Ye	258	72	8.8	80
Female	2						No	301	124	5.8	176	No	196	104	6	143
Female	1																Ye	243	81	5.3	103
Female	2											No	326	136	5.8	200						Ye	290	62	5.4	71
Male	1	No	186	101	7.1	117
Male	4	No	320	121	5.3	170	No	226	118	5.7	165	No	234	117	5.7	160	Ye	334	99	5.6	133
Female	2																Ye	179	103	5.7	143	Ye	210	108	5.7	157
Female	4						No	421	135	5.9	174	Ye	319				No	513	80	5.6	114	Ye	291	79	6	113	Yes	Yes	2019-05-22	No	No	No		Pre-Diabetes	2017-10-01		N/A	0	N/A	N/A	N/A	N/A	N/A	0	N/A	N/A	N/A	N/A	N/A
Female	5	No	286	105	6.6	110	No	308	87	6.5	100	Ye	213	87	6.3	100	Ye	272	81	6.3	84	No	289	89	6.2	95	Yes	Yes	2019-04-17	No	No	No	No		N/A	Type 2 Diabetes	2011-11-01	0	N/A	N/A	N/A	N/A	N/A	0	N/A	N/A	N/A	N/A	N/A
Male	2																Ye	141	81	6	103	Ye	241	60	5.8	72
Male	5	No	276	92	5.3	98	No	145	106	5.4	115	No	179				Ye	261	66	5.5	64	Ye	255	68	5.9	59	Yes	Yes	2019-04-17	No	No	No	No	Pre-Diabetes	2016-09-01		N/A	0	N/A	N/A	N/A	N/A	N/A	0	N/A	N/A	N/A	N/A	N/A
Female	1																Ye	603	80	5.6	99
Male	1	No	350	100	7	104
Male	3	No	515	77	5.5	94	No	296	73	5.5	91	Ye	343	60	5.2	72
Male	5	No	640	81	5.7	120	No	478	95	5.9	133	No	458	102	5.9	143	Ye	418	103	5.9	150	Ye	441	94	5.5	139	Yes	Yes	2019-04-17	No	No	No	No	Non-Diabetic	N/A	No Diabetes	N/A	0	N/A	N/A	N/A	N/A	N/A	0	N/A	N/A	N/A	N/A	N/A
Female	5	No	432	132	5.5	196	No	301	96	5.6	121	No	249	112	5.3	145	Ye	310	67	5.3	80	Ye	292	97	5.4	131	Yes	Yes	2019-04-17	No	Yes	No	Yes	Non-Diabetic	N/A	No Diabetes	N/A	0	N/A	N/A	N/A	N/A	N/A	0	N/A	N/A	N/A	N/A	N/A
Female	1	No	600	102	6.4	104
Male	2	No	235	80	5.3	103	No	219	87	5.8	110
Male	1						No	366	82	5.7	106																Yes	Yes	2019-04-17	No	No	No	No	Pre-Diabetes	2015-03-01		N/A	0	N/A	N/A	N/A	N/A	N/A	0	N/A	N/A	N/A	N/A	N/A
Male	5	No	232	100	5.6	113	No	216	69	5.9	66	Ye	288	91	5.9	96	Ye	257	96	6.2	97	Ye	297	78	6.3	86	Yes	Yes	2019-04-17	No	No	No	No		N/A	Type 2 Diabetes	2017-12-01	0	N/A	N/A	N/A	N/A	N/A	0	N/A	N/A	N/A	N/A	N/A
Female	4	No	398	80	5.1	109	No	312	93	5.3	126						Ye	226	84	5	102	Ye	350	81	5.2	101	Yes	Yes	2019-04-17	No	No	No	No	Non-Diabetic	N/A	No Diabetes	N/A	0	N/A	N/A	N/A	N/A	N/A	0	N/A	N/A	N/A	N/A	N/A
Male	5	No	311	89	4.9	132	No	241	89	5	123	No	162	82	5.2	121	Ye	234	97	5.1	135	Ye	196	85	5	118	yes	yes	2019-04-17	No	No	No	No	Non-Diabetic	N/A	No Diabetes	N/A	0	N/A	N/A	N/A	N/A	N/A	0	N/A	N/A	N/A	N/A	N/A
Female	1																Ye	251	79	5.1	113						Yes	Yes	2019-04-17	No	No	No	No	Non-Diabetic	N/A	No Diabetes	N/A	0	N/A	N/A	N/A	N/A	N/A	0	N/A	N/A	N/A	N/A	N/A
Male	4	No	237	84	5.9	108	No	120	77	5.8	94	Ye	181	75	5.8	93	Ye	214	85	5.9	113						Yes	Yes	2019-04-17	No	No	No	No	Pre-Diabetes	2014-04-01		N/A	0	N/A	N/A	N/A	N/A	N/A	0	N/A	N/A	N/A	N/A	N/A
Female	5	No	471	89	5.6	107	No	373	66	6	82	No	307	67	5.8	82	Ye	293	75	5.7	83	Ye	392	96	6	118	Yes	Yes	2019-04-17	No	No	No	No	Pre-Diabetes	2013-02-01		N/A	0	N/A	N/A	N/A	N/A	N/A	0	N/A	N/A	N/A	N/A	N/A
Male	3	No	271	90	6	112											Ye	258	88	6	113	Ye	363	90	5.8	113	Yes	Yes	2019-04-17	No	No	No	No	Non-Diabetic	N/A	No Diabetes	N/A	0	N/A	N/A	N/A	N/A	N/A	0	N/A	N/A	N/A	N/A	N/A
Female	1	No	425	87	5.7	120
Female	3	No	330	77	5.6	106	No	201	76	5.4	106	Ye	172	63	5.8	85
Male	5	No	327	87	5.5	116	No	257	85	5.5	108	No	206	82	5.3	109	Ye	131	99	5.5	134	Ye	215	82	5.6	116	Yes	Yes	2019-04-17	No	No	No	No	Non-Diabetic	N/A	No Diabetes	N/A	0	N/A	N/A	N/A	N/A	N/A	0	N/A	N/A	N/A	N/A	N/A
Female	4	No	349	107	5.5	153						No	263	107	5.6	141	Ye	272	117	5.7	158	Ye	362	81	5.6	103
Female	1	No	327	111	5.9	168																					Yes	Yes	2019-04-17	No	No	No	No	Pre-Diabetes	2015-10-01		N/A	0	N/A	N/A	N/A	N/A	N/A	0	N/A	N/A	N/A	N/A	N/A
Female	2	No	552	117	6.8	129	No	416	82	6.4	84
Female	3	No	400	98	4.7	130	No	336	100	4.8	130	No	277	93	4.9	116											Yes	Yes	2019-04-17	No	No	No	No	Non-Diabetic	N/A	No Diabetes	N/A	0	N/A	N/A	N/A	N/A	N/A	0	N/A	N/A	N/A	N/A	N/A
Female	5	No	284	91	5.5	124	No	145	88	5.6	110	Ye	200	104	5.5	146	Ye	167	93	5.2	119	Ye	224	105	5.9	128	Yes	Yes	2019-04-17	No	No	No	No	Pre-Diabetes	2016-03-01		N/A	0	N/A	N/A	N/A	N/A	N/A	0	N/A	N/A	N/A	N/A	N/A
Male	2						No	133	109	5.7	146	Ye	220	100	5.3	114											Yes	Yes	2019-05-01	No	No	No	No	Pre-Diabetes	2012-10-22		N/A	0	N/A	N/A	N/A	N/A	N/A	0	N/A	N/A	N/A	N/A	N/A
Female	1																					Ye	289	91	6.1	124	Yes	Yes	2019-05-01	No	No	No	No	Non-Diabetic	N/A	No Diabetes	N/A	0	N/A	N/A	N/A	N/A	N/A	0	N/A	N/A	N/A	N/A	N/A
Female	5	No	436	88	5.2	108	No	403	101	5.4	131	No	314	100	5.3	129	Ye	328	104	5.5	138	Ye	349	84	5.3	113	Yes	Yes	2019-05-01	No	No	No	No	Non-Diabetic	N/A	No Diabetes	N/A	0	N/A	N/A	N/A	N/A	N/A	0	N/A	N/A	N/A	N/A	N/A
Female	4	No	363	124	5.9	157						No	379	133	5.9	177	Ye	332	97	6	108	No	352	79	6.2	89	Yes	Yes	2019-05-01	No	No	No	No	Pre-Diabetes	2019-04-16		N/A	0	N/A	N/A	N/A	N/A	N/A	0	N/A	N/A	N/A	N/A	N/A
Male	1																					Ye	199	107	5.9	133	Yes	Yes	2019-05-01	No	No	No	No	Non-Diabetic	N/A	No Diabetes	N/A	0	N/A	N/A	N/A	N/A	N/A	0	N/A	N/A	N/A	N/A	N/A
Female	1	No	1076	91	5.4	106
Male	4	No	314	100	4.9	118	No	312	107	4.9	127						Ye	314	107	5.1	125	Ye	335	106	5	129	Yes	Yes	2019-05-01	No	No	No	No	Non-Diabetic	N/A	No Diabetes	N/A	0	N/A	N/A	N/A	N/A	N/A	0	N/A	N/A	N/A	N/A	N/A
Female	1	No	483	116	5.6	166																					Yes	Yes	2019-05-01	No	No	No	No	Non-Diabetic	N/A	No Diabetes	N/A	0	N/A	N/A	N/A	N/A	N/A	0	N/A	N/A	N/A	N/A	N/A
Female	2	No	319	131	5	189	No	227	114	5.5	167																Yes	Yes	2019-05-01	No	No	No	No	Non-Diabetic	N/A	No Diabetes	N/A	0	N/A	N/A	N/A	N/A	N/A	0	N/A	N/A	N/A	N/A	N/A
Female	4	No	344	82	5.2	119	No	229	134	5.9	156	No	344	101	5.3	133	Ye	228	107	5.8	149						Yes	Yes	2019-05-01	No	No	No	No	Non-Diabetic	N/A	No Diabetes	N/A	0	N/A	N/A	N/A	N/A	N/A	0	N/A	N/A	N/A	N/A	N/A
Male	1																Ye	272	81	6.1	92						Yes	Yes	2019-05-01	No	No	No	No	Non-Diabetic	N/A	No Diabetes	N/A	0	N/A	N/A	N/A	N/A	N/A	0	N/A	N/A	N/A	N/A	N/A
Female	2						No	335	103	5.4	143	Ye	329														Yes	Yes	2019-05-01	No	No	No	No	Non-Diabetic	N/A	No Diabetes	N/A	0	N/A	N/A	N/A	N/A	N/A	0	N/A	N/A	N/A	N/A	N/A
Female	1						No	1158	99	6	122
Female	4	No	1739	110	5.7	161	No	208	81	5.7	112	No	317	112	5.4	159	Ye	246	119	5.7	171						Yes	Yes	2019-05-01	No	No	No	No	Non-Diabetic	N/A	No Diabetes	N/A	0	N/A	N/A	N/A	N/A	N/A	N/A	N/A	N/A	N/A	N/A	N/A
Female	1						No	306	79	5.3	109
Female	3											No	181	74	5.7	105	Ye	144		5.9	78	Ye	213		5.6	69
Female	2											No	327	132	5.3	193	Ye	417		4.8	138
Female	4						No	159	101	5.3	149	No	135	119	5.2	167	Ye	136		5.2	147	Ye	197		5.3	138
Male	1						No	340	109	5.2	138
Female	3											No	114	79	5.1	107	Ye	138		5.1	99	No	146		5.3
Female	1																Ye	299		5.9	144
Female	4						No	224	101	5.8	139	No	223				Ye	210		5.8	134	Ye	222		5.8	109
Female	3						No	281	78	5.9	100						Ye	248		5.9	96	Ye	229		5.8	88
Female	2											No	282	71	5.2	93						Ye	228		4.8	76
Female	1											No	221	81	5.5	116
Female	4						No	238	85	5.7	122	No	133	57	5.9	75	Ye	166		5.8	116	Ye	201		5.7	109
Female	3											No	206	93	6	128	Ye	174		6.2	84	Ye	280		6.2	98
Male	2						No	203	98	5.2	110						Ye	254		5.2	104
Female	3											No	531	86	5.5	116	Ye	540		5.6	97	Ye	505		5.6	94
Female	2						No	192	86	5.5	116	No	136	87	5.6	115
Female	3						No	255	99	5.7	136	No	255	119	5.5	154	Ye	250		5.5
Female	4						No	157	84	5.3	105	No	172	79	5.2	120	Ye	153		5.4	114	Ye	185		5.1	116
Female	5	No	433		5.5	121	No	343	90	5.6	121	Ye	466	105	5.2	149	Ye	307				Ye	375		5.5	130
Female	1																					Ye	1518		6.7	102
Female	1																No	185	87	5.7	124						Yes	Yes	2019-04-26	No	No	No	No	Non-Diabetic	N/A	No Diabetes	N/A	0	N/A	N/A	N/A	N/A	N/A	0	N/A	N/A	N/A	N/A	N/A
Female	3						No	181	89	5.6	125						Ye	203	83	5.9	121	No	221	76	5.7	104	Yes	Yes	2019-04-26	No	No	No	No	Non-Diabetic	N/A	No Diabetes	N/A	0	N/A	N/A	N/A	N/A	N/A	0	N/A	N/A	N/A	N/A	N/A
Female	2	No	253	96	5.8	120											Ye	165	92	6.1	110						Yes	Yes	2019-04-26	No	No	No	No	Pre-Diabetes	2014-07-11		N/A	0	N/A	N/A	N/A	N/A	N/A	0	N/A	N/A	N/A	N/A	N/A
Female	5	No	440	83	5.2	128	No	316	90	5.2	125	Ye	258	76	5.2	111	Ye	314	75	5.3	113	Ye	390	85	5.2	124	yes	yes	2019-04-26	No	No	No	No	Non-Diabetic	N/A	No Diabetes	N/A	0	N/A	N/A	N/A	N/A	N/A	0	N/A	N/A	N/A	N/A	N/A
Male	1																Ye	175	81	7.1	106						Yes	Yes	2019-04-26	No	No	No	No		N/A	Type 2 Diabetes	2014-09-02	0	N/A	N/A	N/A	N/A	N/A	zero	N/A	N/A	N/A	N/A	N/A
Female	1	No	391	90	5.3	129																					Yes	Yes	2019-04-26	No	No	No	No	Non-Diabetic	N/A	No Diabetes	N/A	0	N/A	N/A	N/A	N/A	N/A	0	N/A	N/A	N/A	N/A	N/A
Male	2																Ye	231	80	5.5	91	Ye	193	76	5.3	88	Yes	Yes	2019-04-26	No	No	Yes	Yes	Non-Diabetic	N/A	No Diabetes	N/A	0	N/A	N/A	N/A	N/A	N/A	0	N/A	N/A	N/A	N/A	N/A
Male	2																Ye	253	104	5.6	139	Ye	298	101	5.3	134	Yes	Yes	2019-04-26	No	No	No	No	Non-Diabetic	N/A	No Diabetes	N/A	0	N/A	N/A	N/A	N/A	N/A	0	N/A	N/A	N/A	N/A	N/A
Female	5	No	180	69	5.7	96	No	175	68	5.7	83	Ye	190	70	5.8	97	Ye	187	63	6	82	Ye	165	70	5.9	93	Yes	Yes	2019-04-26	No	No	No	No	Non-Diabetic	N/A	No Diabetes	N/A	0	N/A	N/A	N/A	N/A	N/A	0	N/A	N/A	N/A	N/A	N/A
Female	2						No	176	113	5.5	166	Ye	233	123	5.3	176											Yes	Yes	2019-04-26	No	No	No	No	Non-Diabetic	N/A	No Diabetes	N/A	0	N/A	N/A	N/A	N/A	N/A	0	N/A	N/A	N/A	N/A	N/A
Female	4	No	434	83	5.6	99						No	305	71	5.6	90	Ye	286	75	5.8	98	Ye	382	98	5.6	133	Yes	Yes	2019-04-26	No	No	No	No	Pre-Diabetes	2017-01-11		N/A	0	N/A	N/A	N/A	N/A	N/A	zero	N/A	N/A	N/A	N/A	N/A
Female	3											No	310	92	5.4	127	Ye	338	81	5.5	109	Ye	325	107	5.6	143	Yes	Yes	2019-04-26	No	No	No	No	Non-Diabetic	N/A	No Diabetes	N/A	0	N/A	N/A	N/A	N/A	N/A	0	N/A	N/A	N/A	N/A	N/A
Female	2						No	149	106	5.9	139	No	178														Yes	Yes	2019-04-26	No	No	No	No	Non-Diabetic	N/A	No Diabetes	N/A	0	N/A	N/A	N/A	N/A	N/A	0	N/A	N/A	N/A	N/A	N/A
Female	1																Ye	227	93	5.9	124						Yes	Yes	2019-04-26	No	No	No	No	Non-Diabetic	N/A	No Diabetes	N/A	0	N/A	N/A	N/A	N/A	N/A	zero	N/A	N/A	N/A	N/A	N/A
Male	4						No	287	75	6.5	93	No	228	84	6.2	112	Ye	232	81	6.2	114	Ye	250	76	6.3	96	Yes	Yes	2019-04-26	No	No	No	No		N/A	Type 2 Diabetes	2018-05-10	0	N/A	N/A	N/A	N/A	N/A	0	N/A	N/A	N/A	N/A	N/A
Female	5	No	506	81	5.1	115	No	384	84	5.5	114	No	327	95	5.2	133	Ye	363	89	5.4	124	Ye	501	89	5.4	119	Yes	Yes	2019-04-26	No	No	No	No	Non-Diabetic	N/A	No Diabetes	N/A	0	N/A	N/A	N/A	N/A	N/A	0	N/A	N/A	N/A	N/A	N/A
Female	1																					No	314	81	6.7	112	Yes	Yes	2019-04-26	No	No	No	No		N/A	Type 1 Diabetes	1996-01-01	0	N/A	N/A	N/A	N/A	N/A	0	N/A	N/A	N/A	N/A	N/A
Male	1																					No	267	122	5.5	166	Yes	Yes	2019-04-26	No	No	No	No	Pre-Diabetes	2016-11-30		N/A	0	N/A	N/A	N/A	N/A	N/A	0	N/A	N/A	N/A	N/A	N/A
Female	1																					No	243	80	6.1	110	Yes	Yes	2019-04-26	No	No	No	No	Pre-Diabetes	2015-02-14		N/A	0	N/A	N/A	N/A	N/A	N/A	0	N/A	N/A	N/A	N/A	N/A
Male	1																					No	407	112	5.5	153	Yes	Yes	2019-04-26	No	No	No	No	Non-Diabetic	N/A	No Diabetes	N/A	0	N/A	N/A	N/A	N/A	N/A	0	N/A	N/A	N/A	N/A	N/A
Female	1																					No	285	114	6.1	170	Yes	Yes	2019-04-26	No	No	No	No	Pre-Diabetes	2015-07-29		N/A	0	N/A	N/A	N/A	N/A	N/A	0	N/A	N/A	N/A	N/A	N/A
Male	1																					No	208	87	5.5	126	Yes	Yes	2019-04-26	No	No	No	No	Non-Diabetic	N/A	No Diabetes	N/A	0	N/A	N/A	N/A	N/A	N/A	0	N/A	N/A	N/A	N/A	N/A
Female	1																					No	421	114	5.5	165	Yes	Yes	2019-04-26	No	No	No	No	Non-Diabetic	N/A	No Diabetes	N/A	zero	N/A	N/A	N/A	N/A	N/A	0	N/A	N/A	N/A	N/A	N/A
Male	1																					No	130	89	5.7	116	Yes	Yes	2019-04-26	No	No	No	No	Pre-Diabetes	2015-05-12		N/A	0	N/A	N/A	N/A	N/A	N/A	0	N/A	N/A	N/A	N/A	N/A
Male	1																					No	304	89	5.6	116	Yes	Yes	2019-04-26	No	No	No	No	Non-Diabetic	N/A	No Diabetes	N/A	0	N/A	N/A	N/A	N/A	N/A	zero	N/A	N/A	N/A	N/A	N/A
Female	1																					No	318	112	5.5	160	Yes	Yes	2019-04-26	No	No	No	No	Non-Diabetic	N/A	No Diabetes	N/A	0	N/A	N/A	N/A	N/A	N/A	0	N/A	N/A	N/A	N/A	N/A
Female	1																					Ye	206	141	6	200	Yes	Yes	2019-04-26	No	No	No	No	Non-Diabetic	N/A	No Diabetes	N/A	0	N/A	N/A	N/A	N/A	N/A	0	N/A	N/A	N/A	N/A	N/A
Male	1																					No	233	103	5.7	135	Yes	Yes	2019-04-26	No	No	No	No	Non-Diabetic	N/A	No Diabetes	N/A	0	N/A	N/A	N/A	N/A	N/A	0	N/A	N/A	N/A	N/A	N/A
Male	1																					No	273	67	5.3	97	yes	yes	2019-04-26	No	No	No	No	Non-Diabetic	N/A	No Diabetes	N/A	0	N/A	N/A	N/A	N/A	N/A	0	N/A	N/A	N/A	N/A	N/A
Female	1																					No	341	85	5.5	113	Yes	Yes	2019-04-26	No	No	No	No	Non-Diabetic	N/A	No Diabetes	N/A	0	N/A	N/A	N/A	N/A	N/A	0	N/A	N/A	N/A	N/A	N/A
Female	2											No	259	92	5.8	128						No	361	89	5.5	140	Yes	Yes	2019-04-26	No	No	No	No	Pre-Diabetes	2017-01-04		N/A	0	N/A	N/A	N/A	N/A	N/A	0	N/A	N/A	N/A	N/A	N/A
Female	1																					No	360	89	5.7	135	Yes	Yes	2019-04-26	No	No	No	No	Pre-Diabetes	2017-10-05		N/A	0	N/A	N/A	N/A	N/A	N/A	2	2017-09-21	2017-10-25	N/A	N/A	N/A
Male	3						No	149	102	5.2	138	No	260	83	5.5	107	Ye	222	84	5.6	115						Yes	Yes	2019-04-26	No	No	No	No	Non-Diabetic	N/A	No Diabetes	N/A	0	N/A	N/A	N/A	N/A	N/A	0	N/A	N/A	N/A	N/A	N/A
Female	1											No	348	105	5.5	155											Yes	Yes	2019-04-26	No	No	No	No	Non-Diabetic	N/A	No Diabetes	N/A	0	N/A	N/A	N/A	N/A	N/A	0	N/A	N/A	N/A	N/A	N/A
Male	3						No	300	94	5.5	120	No	417	86	5.7	111						No	377	83	5.4	112	Yes	Yes	2019-04-26	No	No	No	No	Non-Diabetic	N/A	No Diabetes	N/A	0	N/A	N/A	N/A	N/A	N/A	0	N/A	N/A	N/A	N/A	N/A
Female	1											No	279	75	5.5	99											Yes	Yes	2019-04-26	No	No	No	No	Non-Diabetic	N/A	No Diabetes	N/A	0	N/A	N/A	N/A	N/A	N/A	0	N/A	N/A	N/A	N/A	N/A
Female	1																					No	449	79	5.7	103	Yes	Yes	2019-04-26	No	No	No	No	Non-Diabetic	N/A	No Diabetes	N/A	0	N/A	N/A	N/A	N/A	N/A	0	N/A	N/A	N/A	N/A	N/A
Male	1											No	196	69	5.4	106											Yes	Yes	2019-04-26	No	No	No	No	Non-Diabetic	N/A	No Diabetes	N/A	0	N/A	N/A	N/A	N/A	N/A	0	N/A	N/A	N/A	N/A	N/A
Female	1																					No	372	81	5.7	110	Yes	Yes	2019-04-26	No	No	No	No					0	N/A	N/A	N/A	N/A	N/A	0	N/A	N/A	N/A	N/A	N/A
Male	2											No	224	105	5.9	146	No	233	102	5.8	146						Yes	Yes	2019-04-26	No	No	No	No	Pre-Diabetes	2012-09-20		N/A	0	N/A	N/A	N/A	N/A	N/A	0	N/A	N/A	N/A	N/A	N/A
Male	1																					No	237	106	5.4	145	Yes	Yes	2019-04-26	No	No	No	No	Non-Diabetic	N/A	No Diabetes	N/A	0	N/A	N/A	N/A	N/A	N/A	0	N/A	N/A	N/A	N/A	N/A
Female	3						No	264	86	5.4	117						Ye	231	85	5.3	120	No	339	77	5.7	103	Yes	Yes	2019-04-26	No	No	No	No	Non-Diabetic	N/A	No Diabetes	N/A	0	N/A	N/A	N/A	N/A	N/A	0	N/A	N/A	N/A	N/A	N/A
Male	2																No	171	79	5.9	96	No	199	79	6.2	90	Yes	Yes	2019-04-26	No	No	No	No	Pre-Diabetes	2015-11-18		N/A	0	N/A	N/A	N/A	N/A	N/A	0	N/A	N/A	N/A	N/A	N/A
Male	3						No	202	103	5.7	140	No	155	85	5.7	114						No	237	99	5.5	137	Yes	Yes	2019-04-26	No	No	No	No	Pre-Diabetes	2017-06-12		N/A	0	N/A	N/A	N/A	N/A	N/A	0	N/A	N/A	N/A	N/A	N/A
Male	2											No	441	82	5.9	103						No	1976	52	5.7	48	Yes	Yes	2019-04-26	No	No	Yes	Yes	Pre-Diabetes	2017-01-09		N/A	0	N/A	N/A	N/A	N/A	N/A	0	N/A	N/A	N/A	N/A	N/A
Male	2																Ye	210	90	8.2	104	No	200	91	7.1	105	Yes	Yes	2019-04-26	No	No	No	No		N/A	Type 2 Diabetes	2003-11-01	0	N/A	N/A	N/A	N/A	N/A	0	N/A	N/A	N/A	N/A	N/A
Female	1											No	317	74	5.3	105											Yes	Yes	2019-04-26	No	No	No	No	Non-Diabetic	N/A	No Diabetes	N/A	0	N/A	N/A	N/A	N/A	N/A	0	N/A	N/A	N/A	N/A	N/A
Male	1											No	166	92	5.8	97											Yes	Yes	2019-04-26	No	No	No	No	Pre-Diabetes	2013-02-11		N/A	0	N/A	N/A	N/A	N/A	N/A	0	N/A	N/A	N/A	N/A	N/A
Female	2																No	348	70	5.5	93	No	281	76	5.3	100	Yes	Yes	2019-04-26	No	No	No	No	Non-Diabetic	N/A	No Diabetes	N/A	0	N/A	N/A	N/A	N/A	N/A	0	N/A	N/A	N/A	N/A	N/A
Male	1																No	253	131	5.2	169						Yes	Yes	2019-04-26	No	No	No	No	Non-Diabetic	N/A	No Diabetes	N/A	0	N/A	N/A	N/A	N/A	N/A	0	N/A	N/A	N/A	N/A	N/A
Male	3											No	193	103	6.4	139	No	191	140	6.8	185	No	318	104	6.4	144	Yes	Yes	2019-04-26	No	No	No	No	Pre-Diabetes	2005-02-11	Type 2 Diabetes	2014-04-30	0	N/A	N/A	N/A	N/A	N/A	0	N/A	N/A	N/A	N/A	N/A
Male	5	No	366	102	5.2	147	No	165	83	5.8	86	Ye	188	99	5.4	133	Ye	171	96	5.4	129	Ye	214	88	5.4	116	Yes	Yes	2019-04-17	no	No	No	No	Non-Diabetic	N/A	No Diabetes	N/A	0	N/A	N/A	N/A	N/A	N/A	0	N/A	N/A	N/A	N/A	N/A
Female	1	No	248	108	6	130																					Yes	Yes	2019-04-17	no	No	No	No	Non-Diabetic	N/A	No Diabetes	N/A	0	N/A	N/A	N/A	N/A	N/A	0	N/A	N/A	N/A	N/A	N/A
Female	4						No	725	74	6.1	91	No	444	79	5.6	89	Ye	575	72	5.5	81	Ye	621	68	5.7	71	Yes	Yes	2019-04-17	No	No	No	No	Non-Diabetic	N/A	No Diabetes	N/A	0	N/A	N/A	N/A	N/A	N/A	0	N/A	N/A	N/A	N/A	N/A
Female	1																					Ye	3067	82	5.2	106	Yes	Yes	2019-04-17	no	No	No	No	Non-Diabetic	N/A	No Diabetes	N/A	0	N/A	N/A	N/A	N/A	N/A	0	N/A	N/A	N/A	N/A	N/A
Male	1																Ye	244	122	5.9	147						Yes	Yes	2019-04-17	no	No	No	No	Non-Diabetic	N/A	No Diabetes	N/A	0	N/A	N/A	N/A	N/A	N/A	0	N/A	N/A	N/A	N/A	N/A
Male	4						No	361	86	5.5	91	Ye	263	85	5.5	86	Ye	210	91	5.8	95	Ye	373	83	6.1	87	Yes	Yes	2019-04-17	no	No	No	No	Non-Diabetic	N/A	No Diabetes	N/A	0	N/A	N/A	N/A	N/A	N/A	0	N/A	N/A	N/A	N/A	N/A
Male	5	No	308	88	6	91	No	231	80	6.2	91	Ye	173	79	5.8	94	Ye	237	83	6.3	101	Ye	241	89	6.2	103	Yes	Yes	2019-04-17	no	Yes	No	Yes		N/A	Type 2 Diabetes	2009-10-06	0	N/A	N/A	N/A	N/A	N/A	0	N/A	N/A	N/A	N/A	N/A
Female	3	No	595	163	8.5	212	No	462	175	7	203	No	567	179	8.8	160											Yes	Yes	2019-04-17	no	No	Yes	Yes		N/A	Type 2 Diabetes	2005-07-22	0	N/A	N/A	N/A	N/A	N/A	0	N/A	N/A	N/A	N/A	N/A
Male	5	No	106	110	5.5	152	No	84	124	5.3	164	Ye	83	99	5.3	119	Ye	111	96	5.7	133	Ye	111	97	5.4	130	Yes	Yes	2019-04-17	no	No	No	No	Non-Diabetic	N/A	No Diabetes	N/A	0	N/A	N/A	N/A	N/A	N/A	0	N/A	N/A	N/A	N/A	N/A
Female	1	No	564	76	5.6	105																					Yes	Yes	2019-04-17	no	No	No	No	Non-Diabetic	N/A	No Diabetes	N/A	0	N/A	N/A	N/A	N/A	N/A	0	N/A	N/A	N/A	N/A	N/A
Male	5	No	647	134	5.4	155	No	452	99	5.4	119	Ye	503				Ye	413	104	5.6	133	Ye	392	117	5.5	135	Yes	Yes	2019-04-17	no	No	No	No		N/A	Type 2 Diabetes	2007-03-21	0	N/A	N/A	N/A	N/A	N/A	0	N/A	N/A	N/A	N/A	N/A
Male	4	No	277	122	6.7	147	No	143	122	7.9	146	Ye	178				Ye	273	88	6.6	95						Yes	Yes	2019-04-17	no	No	No	No		N/A	Type 2 Diabetes	2004-01-01	0	N/A	N/A	N/A	N/A	N/A	0	N/A	N/A	N/A	N/A	N/A
Female	1											No	188	117	5.8	143
Male	1																					Ye	215	86	6.4	111	Yes	Yes	2019-04-17	no	No	No	No	Non-Diabetic	N/A	No Diabetes	N/A	0	N/A	N/A	N/A	N/A	N/A	0	N/A	N/A	N/A	N/A	N/A
Male	5	No	327	133	5.8	158	No	256	129	5.8	166	Ye	216	151	5.9	186	Ye	250	99	5.9	120	Ye	287	85	5.8	101	Yes	Yes	2019-04-17	no	No	No	No	Non-Diabetic	N/A	No Diabetes	N/A	0	N/A	N/A	N/A	N/A	N/A	0	N/A	N/A	N/A	N/A	N/A
Male	5	No	216	101	5.3	125	No	195	129	5.5	171	Ye	209	94	5.3	108	Ye	200	123	5.5	143	Ye	225	126	5.5	138	Yes	Yes	2019-04-17	no	No	No	No	Non-Diabetic	N/A	No Diabetes	N/A	0	N/A	N/A	N/A	N/A	N/A	0	N/A	N/A	N/A	N/A	N/A
Male	4	No	270	122	5.8	136						No	142	110	5.6	119	No	108	125	6.1	141	Ye	228	104	6.6	113	Yes	Yes	2019-04-17	no	No	No	No		N/A	Type 2 Diabetes	2015-10-05	0	N/A	N/A	N/A	N/A	N/A	0	N/A	N/A	N/A	N/A	N/A
Male	1																					Ye	292	83	6	102	Yes	Yes	2019-04-17	no	No	No	No	Non-Diabetic	N/A	No Diabetes	N/A	0	N/A	N/A	N/A	N/A	N/A	0	N/A	N/A	N/A	N/A	N/A
Male	5	No	438	99	7.7	109	No	370	124	6.9	151	Ye	305	101	7.8	105	Ye	249	97	7.8	107	Ye	353	89	8.9	82	Yes	Yes	2019-04-17	no	No	Yes	Yes		N/A	Type 2 Diabetes	2009-12-09	0	N/A	N/A	N/A	N/A	N/A	0	N/A	N/A	N/A	N/A	N/A
Male	1																Ye	186	91	5.9	124						Yes	Yes	2019-04-17	no	No	No	No	Non-Diabetic	N/A	No Diabetes	N/A	0	N/A	N/A	N/A	N/A	N/A	0	N/A	N/A	N/A	N/A	N/A
Female	5	No	168	84	5.7	103	No	257	76	5.5	100	No	208	111	5.6	146	Ye	135	97	5.7	132	No	245	95	5.8	122
Female	5	No	321	89	7.7	97	No	227	89	9.6	114	Ye	173	75	8	92	No	576	86	7.8	110	No	476	70	7.7	77
Female	2											Ye	379	144	6.2	193						Ye	270	77	6.4	88
Female	2	No	1183	101	7.5	121						No	278	87	6.5	100
Male	2	No	491	103	5.1	128	No	565	128	5.1	155
Female	4	No	165	68	5.5	91	No	191	68	5.9	96						Ye	189	66	6	98	Ye	226	57	5.5	90
Male	3	No	281	95	5	112						No	184	91	5.2	108						No	204	98	5.1	114
Female	5	No	281	84	5.6	121	No	232	82	5.8	112	No	229				Ye	204	87	5.6	120	No	230	50	5.9	60
Female	2											No	239	89	5.4	118						Ye	219	98	5.4	132
Male	4	No	327	82	5.4	112						No	320	85	5.5	113	Ye	187	87	5.6	117	No	307	89	5.7	116
Male	1	No	298	96	5.7	131
Female	4	No	283	111	5.5	169	No	185	109	5.4	135	Ye	162	109	5.7	135						Ye	218	119	5.5	168
Female	5	No	330	75	6.4	92	No	275	87	6.3	115	No	255	81	6.3	107	Ye	218	77	6.6	99	No	259	73	6.5	93
Male	4						No	112	90	5.9	100	Ye	140	118	5.6	136	Ye	184	90	6.2	93	Ye	162	90	5.8	93
Female	4	No	281	82	5.6	99						No	375	79	5.5	100	Ye	1145	79	5.3	98	Ye	367	81	5.2	93
Male	2						No	424	87	5.8	102	No	463	134	5.9	165
Female	3	No	441	78	5.8	93	No	308	92	5.8	113											Ye	445	76	5.5	99
Female	2											No	662	77	9.8	92	Ye	477	75	7	89
Female	3											No	131	80	5.4	100	Ye	144	85	5.6	115	Ye	143	80	5.8	105
Male	1						No	567	80	6.2	104
Female	2																Ye	233	110	6.1	133	No	296	80	6	84	Yes	Yes	2019-04-30	No	No	Yes	Yes	Pre-Diabetes	2010-07-01		N/A	0	N/A	N/A	N/A	N/A	N/A	1	2016-03-01	N/A	N/A	N/A	N/A
Female	3											No	254	91	6	101	Ye	273	70	6.3	89	Ye	384	94	6.1	112	Yes	Yes	2019-04-30	No	No	No	No	Pre-Diabetes	2010-12-01	Type 2 Diabetes	2019-07-01	0	N/A	N/A	N/A	N/A	N/A	0	N/A	N/A	N/A	N/A	N/A
Male	1																					Ye	311	86	5.9	105	Yes	Yes	2019-04-30	No	No	No	No	Pre-Diabetes	2011-05-01		N/A	0	N/A	N/A	N/A	N/A	N/A	0	N/A	N/A	N/A	N/A	N/A
Male	5	No	227	87	5.3	114	No	231	90	5.6	115	Ye	207				Ye	138	70	5.4	86	Ye	174	69	5.5	85	Yes	Yes	2019-04-30	No	No	No	No	Pre-Diabetes	2016-10-01		N/A	0	N/A	N/A	N/A	N/A	N/A	0	N/A	N/A	N/A	N/A	N/A
Female	1																					No	283	85	5.9	107	Yes	Yes	2019-04-30	No	No	No	No	Pre-Diabetes	2014-10-01		N/A	0	N/A	N/A	N/A	N/A	N/A	0	N/A	N/A	N/A	N/A	N/A
Female	5	No	555	144	5.5	206	No	357	104	5.3	137	No	382	91	5.3	110	Ye	223	99	5.5	126	Ye	353	103	5.3	127	Yes	Yes	2019-04-30	No	No	No	No	Non-Diabetic	N/A	No Diabetes	N/A	0	N/A	N/A	N/A	N/A	N/A	0	N/A	N/A	N/A	N/A	N/A
Male	1																					Ye	208	84	5.3	93	Yes	Yes	2019-04-30	No	No	No	No	Pre-Diabetes	2017-03-01		N/A	0	N/A	N/A	N/A	N/A	N/A	0	N/A	N/A	N/A	N/A	N/A
Female	1																Ye	179	73	5.2	94						Yes	Yes	2019-04-30	No	No	No	No	Non-Diabetic	N/A	No Diabetes	N/A	0	N/A	N/A	N/A	N/A	N/A	0	N/A	N/A	N/A	N/A	N/A
Female	5	No	337	104	5.6	152	No	241	80	5.7	110	No	298	73	5.4	95	Ye	273	82	5.9	111	Ye	241	68	5.6	88	Yes	Yes	2019-04-30	No	No	No	No	Pre-Diabetes	2012-10-01		N/A	0	N/A	N/A	N/A	N/A	N/A	0	N/A	N/A	N/A	N/A	N/A
Female	2	No	229	91	6.4	93	No	211	90	6.2	93																Yes	Yes	2019-04-30	No	No	No	No	Pre-Diabetes	2011-03-01		N/A	0	N/A	N/A	N/A	N/A	N/A	0	N/A	N/A	N/A	N/A	N/A
Female	3											No	831	71	5.8	91	Ye	322	60	5.8	84	No	320	70	5.8	93	Yes	Yes	2019-04-30	No	No	No	No	Pre-Diabetes	2014-03-01		N/A	0	N/A	N/A	N/A	N/A	N/A	0	N/A	N/A	N/A	N/A	N/A
Male	5	No	205	83	5.7	112	No	135	90	5.6	105	Ye	101				Ye	123	94	5.8	124	Ye	133	92	5.7	107	Yes	Yes	2019-04-30	No	No	No	No	Pre-Diabetes	2015-09-01		N/A	0	N/A	N/A	N/A	N/A	N/A	0	N/A	N/A	N/A	N/A	N/A
Female	4	No	372	88	5.7	129	No	326	93	6	132						Ye	239	56	5.5	73	Ye	247	68	5.8	92	Yes	Yes	2019-04-30	No	No	No	No	Pre-Diabetes	2012-09-01		N/A	0	N/A	N/A	N/A	N/A	N/A	0	N/A	N/A	N/A	N/A	N/A
Male	2																Ye	175	122	5.5	168	Ye	259	112	5.8	151	Yes	Yes	2019-04-30	no	No	No	No	Pre-Diabetes	2015-04-01		N/A	0	N/A	N/A	N/A	N/A	N/A	0	N/A	N/A	N/A	N/A	N/A
Female	2											Ye	196	85	6.4	108						Ye	312		6.5	92	Yes	Yes	2019-05-14	no	No	No	No		N/A	Type 2 Diabetes	2015-02-19	0	N/A	N/A	N/A	N/A	N/A	0	N/A	N/A	N/A	N/A	N/A
Female	5	No	289	83	6.1	115	No	243	74	5.9	102	No	176	69	6.3	93	Ye	202		6.2	96	Ye	256		6.2	88	Yes	Yes	2019-05-14	no	No	No	No	Pre-Diabetes	2011-05-06		N/A	0	N/A	N/A	N/A	N/A	N/A	0	N/A	N/A	N/A	N/A	N/A
Male	4						No	276	83	5.8	92	Ye	420				Ye	347		5.4	97	Ye	418		5.8	100	Yes	Yes	2019-05-14	no	No	No	No	Non-Diabetic	N/A	No Diabetes	N/A	0	N/A	N/A	N/A	N/A	N/A	0	N/A	N/A	N/A	N/A	N/A
Male	4						No	331	97	5.8	104	No	255	102	5.4	106	Ye	486		5.4	89	Ye	59		5.6	108	Yes	Yes	2019-05-14	no	No	No	No	Pre-Diabetes	2013-03-08	Type 2 Diabetes	2016-03-04	0	N/A	N/A	N/A	N/A	N/A	0	N/A	N/A	N/A	N/A	N/A
Male	4	No	277	109	5.8	138	No	166				Ye	199	98	5.7	126						Ye	257		6	118	Yes	Yes	2019-05-14	no	No	No	No	Pre-Diabetes	2011-06-22		N/A	0	N/A	N/A	N/A	N/A	N/A	0	N/A	N/A	N/A	N/A	N/A
Female	4						No	174	111	5.5	156	Ye	184				Ye	168		5.5	149	Ye	212		5.4		Yes	Yes	2019-05-14	no	No	No	No	Non-Diabetic	N/A	No Diabetes	N/A	0	N/A	N/A	N/A	N/A	N/A	0	N/A	N/A	N/A	N/A	N/A
Male	1						No	258	78	7.5	92																Yes	Yes	2019-05-14	no	No	No	No		N/A	Type 2 Diabetes		0	N/A	N/A	N/A	N/A	N/A	0	N/A	N/A	N/A	N/A	N/A
Female	5	No	281	86	5.7	125	No	141	91	5.7	125	Ye	172	101	5.4	140	Ye	284		5.6	139	Ye	157		5.5		Yes	Yes	2019-04-14	No	No	No	No	Non-Diabetic	N/A	No Diabetes	N/A	0	N/A	N/A	N/A	N/A	N/A	0	N/A	N/A	N/A	N/A	N/A
Female	3											No	221	82	5.8	113	Ye	173		6	104	No	211		5.9		Yes	Yes	2019-05-14	No	No	No	No	Pre-Diabetes	2011-11-01		N/A	0	N/A	N/A	N/A	N/A	N/A	0	N/A	N/A	N/A	N/A	N/A
Female	3						No	219	123	5.4	162	Ye	200	145	5.4	189						Ye	216		5.5	205	Yes	Yes	2019-05-14	No	No	No	No	Non-Diabetic	N/A	No Diabetes	N/A	0	N/A	N/A	N/A	N/A	N/A	0	N/A	N/A	N/A	N/A	N/A
Female	2	No	599	111	5.9	142	No	602	66	6.2	65																Yes	Yes	2019-05-14	No	Yes	No	Yes	Pre-Diabetes	2011-09-15		N/A	0	N/A	N/A	N/A	N/A	N/A	0	N/A	N/A	N/A	N/A	N/A
Male	3						No	346	89	5.9	110	No	243	78	5.7	105	Ye	201		6	100						Yes	Yes	2019-05-14	No	No	No	No	Pre-Diabetes	2011-02-15		N/A	0	N/A	N/A	N/A	N/A	N/A	0	N/A	N/A	N/A	N/A	N/A
Female	5	No	522	82	5.9	91	No	337	64	5.9	55	Ye	330				Ye	343		5.6	57	Ye	486		5.8		Yes	Yes	2019-05-14	Yes	No	Yes	Yes	Non-Diabetic	N/A	No Diabetes	N/A	0	N/A	N/A	N/A	N/A	N/A	0	N/A	N/A	N/A	N/A	N/A
Male	2						No	189	108	5.9	143	Ye	197	100	6.4	128											Yes	Yes	2019-05-14	No	No	No	No		N/A	Type 2 Diabetes	2005-01-01	0	N/A	N/A	N/A	N/A	N/A	0	N/A	N/A	N/A	N/A	N/A
Female	5	No	410	78	5.7	105	No	432	76	5.6	97	No	195	69	5.7	90	Ye	183		5.8	76	Ye	574		5.8	79	Yes	Yes	2019-05-14	no	No	No	No	Pre-Diabetes	2016-03-17		N/A	0	N/A	N/A	N/A	N/A	N/A	0	N/A	N/A	N/A	N/A	N/A
Female	5	No	212	74	5.8	95	No	98	81	5.7	107	Ye	135				Ye	164		5.9	99	Ye	144		6.1		Yes	Yes	2019-05-14	No	No	No	No	Pre-Diabetes	2011-05-16		N/A	0	N/A	N/A	N/A	N/A	N/A	0	N/A	N/A	N/A	N/A	N/A
Male	1	No	423	151	6.1	199
Male	5	No	359	116	5.9	157	No	264	86	5.7	103	Ye	179	83	5.7	106	Ye	284		6.2	75	Ye	230		5.6		Yes	Yes	2019-05-14	No	No	No	No	Pre-Diabetes	2011-04-25		N/A	0	N/A	N/A	N/A	N/A	N/A	0	N/A	N/A	N/A	N/A	N/A
Male	2											No	188	98	5.7	125	Ye	186		5.9	127						Yes	Yes	2019-05-14	No	No	No	No	Pre-Diabetes	2013-03-18		N/A	0	N/A	N/A	N/A	N/A	N/A	0	N/A	N/A	N/A	N/A	N/A
Male	3											No	144	81	5.4	93	Ye	478	57	5.3	59	Ye	284	65	5.5	90
Male	2																Ye	254	79	5.7	91	Ye	304	105	5.8	132
Female	3						No	130	93	6.1	117	Ye	203	100	5.6	132						Ye	214	92	6.1	118
Male	3											No	241	100	5.2	108	Ye	309	96	5	118	Ye	280	66	4.9	62
Male	4						No	294	77	5.6	97	No	173	79	5.9	99	Ye	215	62	5.5	83	Ye	156	87	5.3	105
Male	1																					Ye	207	101	4.9	122
Female	4						No	242	80	5.8	109	No	217	51	6	62	No	214	66	5.7	85	Ye	239	78	5.9	99
Female	4						No	268	87	6.1	105	Ye	224				Ye	205	73	6.2	75	Ye	292	61	6	66
Male	1																					Ye	311	132	6.5	152
Male	1																					No	199	75	5.7	106
Female	4						No	241	83	5.8	93	No	170	74	5.6	90	Ye	197	77	6	96	Ye	244	72	5.5	89
Female	2											Ye	324	98	5.7	132						Ye	393	105	5.5	152
Female	4						No	186	97	5.8	140	No	226	116	5.7	179	Ye	258	110	5.7	155	Ye	290	95	5.6	129
Female	1						No	472	73	5.9	105
Female	3						No	194	84	5.7	96	Ye	215	99	5.7	129	Ye	459	99	6.1	132
Female	3											No	225	92	6.1	107	Ye	266	86	6	111	Ye	234	86	5.9	105
Female	2																Ye	283	98	5.7	132	Ye	359	77	5.5	110
Female	1						No	282	108	6.4	120
Female	4						No	580	88	5.8	124	No	343	103	5.9	148	Ye	345	99	6	140	Ye	291	105	5.8	146
Female	3											No	402	95	5.7	147	Ye	298	63	5.8	100	Ye	439	86	5.5	131
Male	2																Ye	280	89	5.7	121	Ye	302	87	5.8	110
Female	1																					Ye	520	136	5.2	156
Male	4						No	200	83	6	111	No	197	90	5.7	121	Ye	185	94	5.7	123	Ye	365	73	5.5	96
Female	4	No	219	91	5.3	119						No	177	96	5.4	129	Ye	158	79	5.6	99	Ye	218	82	5.4	102	Yes	Yes	2019-05-07	No	No	No	No	Non-Diabetic	N/A	No Diabetes	N/A	0	N/A	N/A	N/A	N/A	N/A	0	N/A	N/A	N/A	N/A	N/A
Female	1																					Ye	278	85	7	105	Yes	Yes	2019-05-07	No	No	No	No		N/A	Type 2 Diabetes	2016-09-26	0	N/A	N/A	N/A	N/A	N/A	0	N/A	N/A	N/A	N/A	N/A
Female	4	No	302	117	5.5	117	No	319	120	5.5	148	Ye	336	133	5.2	178						Ye	424	122	5.3	173	Yes	Yes	2019-05-07	No	No	No	No	Non-Diabetic	N/A	No Diabetes	N/A	0	N/A	N/A	N/A	N/A	N/A	0	N/A	N/A	N/A	N/A	N/A
Female	1																					Ye	209	82	5.5	121	Yes	Yes	2019-05-07	No	No	No	No	Non-Diabetic	N/A	No Diabetes	N/A	0	N/A	N/A	N/A	N/A	N/A	0	N/A	N/A	N/A	N/A	N/A
Female	4	No	540	116	6	172	No	432	135	6	191	Ye	479									Ye	444	136	6.3	198	Yes	Yes	2019-05-07	No	No	No	No		N/A	Type 2 Diabetes	2011-12-23	0	N/A	N/A	N/A	N/A	N/A	0	N/A	N/A	N/A	N/A	N/A
Female	1																					Ye	232	83	5.8	118	Yes	Yes	2019-05-07	No	No	No	No	Non-Diabetic	N/A	No Diabetes	N/A	0	N/A	N/A	N/A	N/A	N/A	0	N/A	N/A	N/A	N/A	N/A
Female	4	No	236	87	5.6	134	No	221	88	5.8	130	No	229	85	5.6	129						Ye	225	86	5.7	129	Yes	Yes	2019-05-07	No	No	No	No	Non-Diabetic	N/A	No Diabetes	N/A	0	N/A	N/A	N/A	N/A	N/A	0	N/A	N/A	N/A	N/A	N/A
Male	4	No	247	123	5.6	170	No	176	101	5.6	129						Ye	217	106	5.7	146	Ye	267	108	5.6	150	Yes	Yes	2019-05-07	no	No	No	No	Non-Diabetic	N/A	No Diabetes	N/A	0	N/A	N/A	N/A	N/A	N/A	0	N/A	N/A	N/A	N/A	N/A
Female	5	No	265	82	5.4	117	No	227	81	5.4	117	No	233	91	5.5	125	Ye	156	100	5.7	137	Ye	222	94	5.7	121	Yes	Yes	2019-05-07	No	No	No	No	Non-Diabetic	N/A	No Diabetes	N/A	0	N/A	N/A	N/A	N/A	N/A	0	N/A	N/A	N/A	N/A	N/A
Female	4	No	262	91	5.6	125	No	201	110	5.4	149	Ye	216	107	5.4	147						Ye	189	92	5.4	129	Yes	Yes	2019-05-07	No	No	No	No	Non-Diabetic	N/A	No Diabetes	N/A	0	N/A	N/A	N/A	N/A	N/A	0	N/A	N/A	N/A	N/A	N/A
Female	1											Ye	197	104	5.7	142											Yes	Yes	2019-05-07	No	No	No	No	Non-Diabetic	N/A	No Diabetes	N/A	0	N/A	N/A	N/A	N/A	N/A	0	N/A	N/A	N/A	N/A	N/A
Female	1						No	273	94	5.2	121																Yes	Yes	2019-05-07	No	No	No	No	Non-Diabetic	N/A	No Diabetes	N/A	0	N/A	N/A	N/A	N/A	N/A	0	N/A	N/A	N/A	N/A	N/A
Female	3						No	147	85	5.6	126	No	190									Ye	258	92	5.8	134	Yes	Yes	2019-05-07	No	No	No	No	Non-Diabetic	N/A	No Diabetes	N/A	0	N/A	N/A	N/A	N/A	N/A	0	N/A	N/A	N/A	N/A	N/A
Female	1																					Ye	256	87	5.5	112	Yes	Yes	2019-05-07	No	No	No	No	Non-Diabetic	N/A	No Diabetes	N/A	0	N/A	N/A	N/A	N/A	N/A	0	N/A	N/A	N/A	N/A	N/A
Female	4	No	233	119	5.7	192	No	158	110	6.1	170						Ye	127	127	5.8	204	Ye	164	69	5.7	99	Yes	Yes	2019-05-07	No	No	No	No	Non-Diabetic	N/A	No Diabetes	N/A	0	N/A	N/A	N/A	N/A	N/A	0	N/A	N/A	N/A	N/A	N/A
Male	1	No	352	106	5.7	130																					No	No									Patient never seen in office
Female	3						No	505	82	5.6	116	No	396	90	5.6	125						Ye	347	76	5.6	108	Yes	Yes	2019-05-07	No	No	No	No	Non-Diabetic	N/A	No Diabetes	N/A	0	N/A	N/A	N/A	N/A	N/A	0	N/A	N/A	N/A	N/A	N/A
Female	3						No	182	120	5.5	173	Ye	182									Ye	183	107	5.4	143	Yes	Yes	2019-05-07	No	No	No	No	Non-Diabetic	N/A	No Diabetes	N/A	0	N/A	N/A	N/A	N/A	N/A	0	N/A	N/A	N/A	N/A	N/A
Female	5	No	264	85	6	129	No	202	109	5.9	160	No	194	108	6	160	Ye	241	105	6	151	Ye	371	112	5.9	169	Yes	Yes	2019-05-07	No	No	No	No		N/A	Type 2 Diabetes	2018-01-02	0	N/A	N/A	N/A	N/A	N/A	0	N/A	N/A	N/A	N/A	N/A
Male	4						No	182	96	5.6	127	No	183	100	5.6	133	Ye	188	103	5.5	142	Ye	284	103	5.4	139	Yes	Yes	2019-04-26	No	No	No	No	Non-Diabetic	N/A	No Diabetes	N/A	0	N/A	N/A	N/A	N/A	N/A	0	N/A	N/A	N/A	N/A	N/A
Female	1											No	257	98	5.9	113											Yes	Yes	2019-04-26	No	No	No	No	Non-Diabetic	N/A	No Diabetes	N/A	0	N/A	N/A	N/A	N/A	N/A	0	N/A	N/A	N/A	N/A	N/A
Male	3	No	352	83	7.2	106	No	206	62	8.3	68	Ye	204	65	6.4	77
Female	1						No	278	84	5.4	106
Male	4	No	213	110	5.5	133	No	156	103	5.6	126						Ye	139	116	5.8	136	Ye	196	118	5.6	160	Yes	Yes	2019-04-26	No	Yes	No	Yes	Non-Diabetic	N/A	No Diabetes	N/A	0	N/A	N/A	N/A	N/A	N/A	0	N/A	N/A	N/A	N/A	N/A
Female	3											No	197	77	5.2	94	Ye	205	82	5.1	101	No	283	74	5	83	Yes	Yes	2019-04-26	No	No	No	No	Non-Diabetic	N/A	No Diabetes	N/A	0	N/A	N/A	N/A	N/A	N/A	0	N/A	N/A	N/A	N/A	N/A
Male	2																No	183	87	9.8	101	No	216	66	6.6	82	Yes	Yes	2019-04-26	No	No	No	No		N/A	Type 2 Diabetes	2007-09-26	0	N/A	N/A	N/A	N/A	N/A	0	N/A	N/A	N/A	N/A	N/A
Male	3	No	329	83	5.3	92	No	168	64	5.4	84	Ye	189	67	5.3	89											Yes	Yes	2019-04-26	No	No	No	No	Non-Diabetic	N/A	No Diabetes	N/A	0	N/A	N/A	N/A	N/A	N/A	0	N/A	N/A	N/A	N/A	N/A
Female	2											Ye	209	120	5.4	167	No	290	132	5.4	189						Yes	Yes	2019-04-26	No	No	No	No	Non-Diabetic	N/A	No Diabetes	N/A	0	N/A	N/A	N/A	N/A	N/A	0	N/A	N/A	N/A	N/A	N/A
Female	4						No	439	75	6.4	91	No	494	80	6.5	98	No	435	73	6.6	92	Ye	489	94	6.4	128	Yes	Yes	2019-04-26	No	No	No	No	Pre-Diabetes	2000-08-02		N/A	0	N/A	N/A	N/A	N/A	N/A	0	N/A	N/A	N/A	N/A	N/A
Female	4						No	299	90	6	106	Ye	220				Ye	282	94	5.7	112	No	265	98	5.9	123
Male	3											No	234	88	5.9	100	Ye	211	105	6.2	121	Ye	252	88	6	103	Yes	Yes	2019-04-26	No	No	No	No	Pre-Diabetes	2013-02-07		N/A	0	N/A	N/A	N/A	N/A	N/A	0	N/A	N/A	N/A	N/A	N/A
Male	4						No	223	77	5.6	92	Ye	242				Ye	210	76	5.5	93	Ye	205	59	5.6	69	Yes	Yes	2019-04-26	No	No	No	No	Non-Diabetic	N/A	No Diabetes	N/A	0	N/A	N/A	N/A	N/A	N/A	0	N/A	N/A	N/A	N/A	N/A
Male	4						No	232	99	5.6	105	No	163	114	5.5	133	Ye	151	114	5.7	154	Ye	164	96	5.8	124	Yes	Yes	2019-04-26	No	No	No	No	Non-Diabetic	N/A	No Diabetes	N/A	0	N/A	N/A	N/A	N/A	N/A	0	N/A	N/A	N/A	N/A	N/A
Male	4	No	306	115	8.5	121	No	198	100	7	106	Ye	170	119	7.2	130						Ye	238	95	8	92	Yes	Yes	2019-04-26	No	No	No	No		N/A	Type 2 Diabetes	2006-11-09	0	N/A	N/A	N/A	N/A	N/A	0	N/A	N/A	N/A	N/A	N/A
Female	1																					Ye	234	89	5.6	117	Yes	Yes	2019-04-26	No	No	No	No	Non-Diabetic	N/A	No Diabetes	N/A	0	N/A	N/A	N/A	N/A	N/A	0	N/A	N/A	N/A	N/A	N/A
Male	2						No	226	133	5.4	150											Ye	215	88	5.4	122	Yes	Yes	2019-04-26	No	No	No	No	Non-Diabetic	N/A	No Diabetes	N/A	0	N/A	N/A	N/A	N/A	N/A	0	N/A	N/A	N/A	N/A	N/A
Female	1																					Ye	227	100	5.7	138	Yes	Yes	2019-04-26	No	No	No	No	Non-Diabetic	N/A	No Diabetes	N/A	0	N/A	N/A	N/A	N/A	N/A	0	N/A	N/A	N/A	N/A	N/A
Male	1																					Ye	242	82	7	99
Female	2																Ye	209	85	6.1	124	Ye	392	87	6	130
Male	1																Ye	229	112	5.8	156
Male	2																No	192	92	5.5	125	Ye	218	92	5.3	125
Male	1																					Ye	283	78	5.1	100	Yes	Yes	2019-05-01	No	No	No	No	Non-Diabetic	N/A	No Diabetes	N/A	0	N/A	N/A	N/A	N/A	N/A	0	N/A	N/A	N/A	N/A	N/A
Male	4	No	240	87	5.3	120	No	162		5.6							No	180	108	5.7	152	Ye	278	107	5.8	152
Male	4	No	350	97	7.7	97						No	182	79	7.7	79	No	207	94	7.4	103	Ye	497	90	8	97	Yes	Yes	2019-05-01	No	No	No	No		N/A	Type 2 Diabetes	2002-06-01	0	N/A	N/A	N/A	N/A	N/A	0	N/A	N/A	N/A	N/A	N/A
Male	4	No	304	95	5.6	100	No	170	101	5.8	102	No	215	111	5.7	114						Ye	313	92	7	89	Yes	Yes	2019-05-01	No	No	No	No		N/A	Type 2 Diabetes	2019-03-04	0	N/A	N/A	N/A	N/A	N/A	0	N/A	N/A	N/A	N/A	N/A
Male	4	No	219	121	6.7	135	No	109	92	6.8	94	No	159									No	364	81	6.6	102
Male	4	No	65	78	5.8	98	No	61	78	5.7	101	No	53				Ye	81	104	5.9	147						Yes	Yes	2019-05-01	No	No	No	No	Non-Diabetic	N/A	No Diabetes	N/A	0	N/A	N/A	N/A	N/A	N/A	0	N/A	N/A	N/A	N/A	N/A
Male	4						No	346	84	5.5	94	No	323	91	5.4	97	Ye	302	73	5.8	72	Ye	426	60	5.8	47	Yes	Yes	2019-05-01	No	No	No	No	Non-Diabetic	N/A	No Diabetes	N/A	0	N/A	N/A	N/A	N/A	N/A	0	N/A	N/A	N/A	N/A	N/A
Male	3											No	242	118	5.6	157	Ye	262	129	5.5	174	Ye	241	80	5.6	96	Yes	Yes	2019-05-01	No	No	No	No	Pre-Diabetes	2018-10-09		N/A	0	N/A	N/A	N/A	N/A	N/A	0	N/A	N/A	N/A	N/A	N/A
Female	3											No	247	91	5.3	120	Ye	259	80	5.6	103	Ye	280	85	5.7	109
Female	3	No	246	100	5.5	140						No	174	145	5.9	221						Ye	254	97	5.7	131	Yes	Yes	2019-05-01	No	No	No	No	Non-Diabetic	N/A	No Diabetes	N/A	0	N/A	N/A	N/A	N/A	N/A	0	N/A	N/A	N/A	N/A	N/A
Male	1						No	302	82	5.4	98
Female	3						No	309	86	5.8	119	No	277	97	5.7	137						Ye	400	97	5.9	140
Female	4	No	274	84	6	97	No	140	83	5.7	96	No	222	89	5.9	119	Ye	248	81	5.8	102						Yes	Yes	2019-05-01	No	No	No	No	Non-Diabetic	N/A	No Diabetes	N/A	0	N/A	N/A	N/A	N/A	N/A	0	N/A	N/A	N/A	N/A	N/A
Female	1	No	287	96	5.7	113
Female	1																Ye	162	89	5.8	111						Yes	Yes	2019-05-01	No	No	No	No	Non-Diabetic	N/A	No Diabetes	N/A	0	N/A	N/A	N/A	N/A	N/A	0	N/A	N/A	N/A	N/A	N/A
Male	4						No	496	133	5.7	158	No	478	104	5.8	115	Ye	535	117	6	141	Ye	497	116	6.1	138	Yes	Yes	2019-05-01	No	No	No	No	Non-Diabetic	N/A	No Diabetes	N/A	0	N/A	N/A	N/A	N/A	N/A	0	N/A	N/A	N/A	N/A	N/A
Male	1						No	197	134	5.7	198
Male	1	No	337	99	5.4	138
Male	2																Ye	172	89	5.1	93	Ye	217	103	5.2	118	Yes	yes	2019-05-01	No	No	No	No	Non-Diabetic	N/A	No Diabetes	N/A	0	N/A	N/A	N/A	N/A	N/A	0	N/A	N/A	N/A	N/A	N/A
Female	4	No	272	95	5.4	130	No	261	101	5.5	147						Ye	165	99	5.3	145	Ye	221	112	5.3	154
Female	3	No	329	95	6.7	119	No	167	97	9.1	117						Ye	243	103	9.2	135						Yes	yes	2019-05-01	No	No	No	No		N/A	Type 1 Diabetes		0	N/A	N/A	N/A	N/A	N/A	0	N/A	N/A	N/A	N/A	N/A
Female	1	No	350	152	5.6	188
	3											No	205	97	5.5	120	Ye	268	108	5.6	139	No	227	94	5.4	112	Yes	Yes	2019-05-07	No	No	No	No	Non-Diabetic	N/A	No Diabetes	N/A	0	N/A	N/A	N/A	N/A	N/A	0	N/A	N/A	N/A	N/A	N/A
Male	5	No	286	112	5.7	135	No	289	118	5.9	129	No	259	127	5.7	151	Ye	219	104	5.9	116	No	283	105	5.8	124	Yes	Yes	2019-05-07	No	No	No	No	Non-Diabetic	N/A	No Diabetes	N/A	0	N/A	N/A	N/A	N/A	N/A	0	N/A	N/A	N/A	N/A	N/A
Male	5	No	246	94	5.9	112	No	206	108	5.6	121	No	142	98	5.5	107	Ye	127	104	5.6	119	No	160	115	5.6	127	Yes	Yes	2019-05-07	No	No	No	No	Non-Diabetic	N/A	No Diabetes	N/A	0	N/A	N/A	N/A	N/A	N/A	0	N/A	N/A	N/A	N/A	N/A
Male	2																Ye	208	139	6.3	177	No	375	142	6.7	175	Yes	Yes	2019-05-07	No	No	No	No	Pre-Diabetes	2014-05-23	Type 2 Diabetes	2015-06-15	0	N/A	N/A	N/A	N/A	N/A	0	N/A	N/A	N/A	N/A	N/A
Female	4	No	399	72	5.6	95	No	661	56	5.8	63						Ye	321	76	6	109	Ye	389	74	5.4	99	Yes	Yes	2019-05-07	No	Yes	No	Yes	Non-Diabetic	N/A	No Diabetes	N/A	0	N/A	N/A	N/A	N/A	N/A	0	N/A	N/A	N/A	N/A	N/A
Female	1																Ye	229	114	5.5	165
Female	3	No	585	87	5.7	120						No	138	82	5.1	101	Ye	1389	87	5.8	106						Yes	Yes	2019-05-07	No	No	No	No	Pre-Diabetes	2014-09-24		N/A	0	N/A	N/A	N/A	N/A	N/A	0	N/A	N/A	N/A	N/A	N/A
Male	3	No	311	77	5.8	102						No	218	58	5.7	79	Ye	292	75	5.7	113						Yes	Yes	2019-05-07	No	No	No	No	Non-Diabetic	N/A	No Diabetes	N/A	0	N/A	N/A	N/A	N/A	N/A	0	N/A	N/A	N/A	N/A	N/A
Male	1											No	102		5.6	137											Yes	Yes	2019-05-07	No	No	No	No	Pre-Diabetes	2018-04-30		N/A	0	N/A	N/A	N/A	N/A	N/A	0	N/A	N/A	N/A	N/A	N/A
Female	2	No	678	103	5.6	124	No	304	94	5.7	118																Yes	Yes	2019-05-07	No	No	No	No	Non-Diabetic	N/A	No Diabetes	N/A	0	N/A	N/A	N/A	N/A	N/A	0	N/A	N/A	N/A	N/A	N/A
Male	1	No	353	88	5.2	109																					Yes	No	2019-05-07	No	No	No	No	Non-Diabetic	N/A	No Diabetes	N/A	0	N/A	N/A	N/A	N/A	N/A	0	N/A	N/A	N/A	N/A	N/A
Female	2						No	286	103	5.5	147	No	283	119	5.7	183
Male	3						No	286	76	5.6	94						No	178	84	5.8	111	No	239	89	5.6	119	Yes	Yes	2019-05-07	No	No	No	No	Non-Diabetic	N/A	No Diabetes	N/A	0	N/A	N/A	N/A	N/A	N/A	0	N/A	N/A	N/A	N/A	N/A
Female	1																Ye	220	118	5.6	180
Male	1																					No	254	105	5.2	100	Yes	Yes	2019-05-07	No	No	No	No	Pre-Diabetes	2015-10-27		N/A	0	N/A	N/A	N/A	N/A	N/A	0	N/A	N/A	N/A	N/A	N/A
Male	1																Ye	205	86	7	101						Yes	Yes	2019-05-07	No	No	No	No		N/A	Type 2 Diabetes	2013-11-01	0	N/A	N/A	N/A	N/A	N/A	0	N/A	N/A	N/A	N/A	N/A
Male	5	No	324	117		142	No	290	100	6.4	116	No	226	94	5.9	103	No	281	102	6.2	131	No	290	136	6	164	Yes	Yes	2019-05-07	No	No	Yes	Yes	Pre-Diabetes	2013-09-30		N/A	0	N/A	N/A	N/A	N/A	N/A	0	N/A	N/A	N/A	N/A	N/A
Male	2											No	297	78	5.4	105						No	194	70	5.3	90	Yes	Yes	2019-05-07	No	No	No	No	Non-Diabetic	N/A	No Diabetes	N/A	0	N/A	N/A	N/A	N/A	N/A	1	2018-12-26	N/A	N/A	N/A	N/A
Female	2											No	188	122	5.8	179						No	203	121	5.9	177	Yes	Yes	2019-05-07	No	No	No	No	Non-Diabetic	N/A	No Diabetes	N/A	0	N/A	N/A	N/A	N/A	N/A	0	N/A	N/A	N/A	N/A	N/A
Female	1																					No	284	109	5.6	144	Yes	Yes	2019-05-07	No	No	No	No	Non-Diabetic	N/A	No Diabetes	N/A	0	N/A	N/A	N/A	N/A	N/A	0	N/A	N/A	N/A	N/A	N/A
Male	1																					No	212	78	5.8	93	Yes	Yes	2019-05-07	No	No	Yes	Yes	Pre-Diabetes	2014-05-20		N/A	0	N/A	N/A	N/A	N/A	N/A	0	N/A	N/A	N/A	N/A	N/A
Male	1	No	237	152	6.5	184																					Yes	Yes	2019-05-07	No	No	No	No		N/A	Type 2 Diabetes	2016-03-03	0	N/A	N/A	N/A	N/A	N/A	0	N/A	N/A	N/A	N/A	N/A
Male	4	No	458	94	6.1	108	No	201	76	6.2	87	Ye	385	77	6.1	97	Ye	359	71	6.2	92						Yes	No	2019-05-07	No	No	No	No	Pre-Diabetes	2013-12-03		N/A	0	N/A	N/A	N/A	N/A	N/A	1	2011-01-01	N/A	N/A	N/A	N/A
Female	2						No	227	93	5.8	102						Ye	158	95	5.5	109						Yes	Yes	2019-05-07	No	No	No	No	Non-Diabetic	N/A	No Diabetes	N/A	0	N/A	N/A	N/A	N/A	N/A	0	N/A	N/A	N/A	N/A	N/A
Male	5	No	329	103	5.7	115	No	283	101	5.4	125	No	216	85	5.5	100	Ye	198	88	5.5	120	Ye	241	80	5.6	100	Yes	Yes	2019-05-07	No	No	No	No	Non-Diabetic	N/A	No Diabetes	N/A	0	N/A	N/A	N/A	N/A	N/A	0	N/A	N/A	N/A	N/A	N/A
Female	2	No	347	108	5.7	150	No	240	130	5.8	181																Yes	Yes	2019-05-07	No	No	No	No	Pre-Diabetes	2016-08-23		N/A	0	N/A	N/A	N/A	N/A	N/A	0	N/A	N/A	N/A	N/A	N/A
Female	2											No	71	80	6.2	113						No	43	94	6.2	128	Yes	Yes	2019-05-07	No	No	No	No	Pre-Diabetes	2015-06-23		N/A	0	N/A	N/A	N/A	N/A	N/A	0	N/A	N/A	N/A	N/A	N/A
Female	5	No	484	101	5.9	141	No	255	96	5.7	127	Ye	305	94	5.8	123	Ye	334	97	5.8	140	No	384	106	6	137	Yes	Yes	2019-05-07	No	No	No	No	Non-Diabetic	N/A	No Diabetes	N/A	1	2016-01-01	N/A	N/A	N/A	N/A	0	N/A	N/A	N/A	N/A	N/A
Male	2	No	313	96	6.1	120																Ye	262	114	6.2	136	Yes	Yes	2019-05-07	No	No	No	No	Pre-Diabetes	2015-03-04		N/A	0	N/A	N/A	N/A	N/A	N/A	0	N/A	N/A	N/A	N/A	N/A
Female	1						No	148	171	6	209																No	No	patient not part of this practice
Male	2											Ye	189	81	6	100	Ye	185	79	5.7	101						Yes	Yes	2019-04-17	No	No	No	No	Pre-Diabetes	2013-10-17		N/A	0	N/A	N/A	N/A	N/A	N/A	0	N/A	N/A	N/A	N/A	N/A
Male	3						No	204	89	5.6	106	No	160	84	5.5	96	Ye	236	99	5.7	129						Yes	Yes	2019-04-17	No	No	No	No	Non-Diabetic	N/A	No Diabetes	N/A	0	N/A	N/A	N/A	N/A	N/A	0	N/A	N/A	N/A	N/A	N/A
Female	1						No	186	94	5.5	122																Yes	Yes	2019-04-17	No	No	No	No	Non-Diabetic	N/A	No Diabetes	N/A	0	N/A	N/A	N/A	N/A	N/A	0	N/A	N/A	N/A	N/A	N/A
Male	1																					Ye	288	92	5.6	92	Yes	Yes	2019-04-17	No	No	No	No		N/A	Type 2 Diabetes	2016-06-23	0	N/A	N/A	N/A	N/A	N/A	0	N/A	N/A	N/A	N/A	N/A
Female	1											Ye	546	98	5.9	142											Yes	Yes	2019-04-17	No	No	No	No	Non-Diabetic	N/A	No Diabetes	N/A	0	N/A	N/A	N/A	N/A	N/A	0	N/A	N/A	N/A	N/A	N/A
Female	2						No	317	90	5.7	96	Ye	274	97	5.3	114											Yes	Yes	2019-04-17	No	No	No	No	Non-Diabetic	N/A	No Diabetes	N/A	0	N/A	N/A	N/A	N/A	N/A	0	N/A	N/A	N/A	N/A	N/A
Female	1											No	320	96	5.5	133											Yes	Yes	2019-04-17	No	No	No	No	Non-Diabetic	N/A	No Diabetes	N/A	0	N/A	N/A	N/A	N/A	N/A	0	N/A	N/A	N/A	N/A	N/A
Male	1																					Ye	157	101	5.6	146	Yes	Yes	2019-04-17	No	No	No	No	Non-Diabetic	N/A	No Diabetes	N/A	0	N/A	N/A	N/A	N/A	N/A	0	N/A	N/A	N/A	N/A	N/A
Female	3											No	338	102	6.7	126	Ye	284	101	7.4	120	Ye	472	103	10.2	131	Yes	Yes	2019-04-17	Yes	Yes	Yes	Yes		N/A	Type 2 Diabetes		0	N/A	N/A	N/A	N/A	N/A	0	N/A	N/A	N/A	N/A	N/A
Female	2																Ye	578	119	5.4	169	Ye	316	116	5.4	161	Yes	Yes	2019-04-17	No	No	No	No	Non-Diabetic	N/A	No Diabetes	N/A	0	N/A	N/A	N/A	N/A	N/A	0	N/A	N/A	N/A	N/A	N/A
Female	2																Ye	243	96	5.5	143	Ye	263	92	5.4	134	Yes	Yes	2019-04-17	No	No	No	No	Non-Diabetic	N/A	No Diabetes	N/A	0	N/A	N/A	N/A	N/A	N/A	0	N/A	N/A	N/A	N/A	N/A
Female	1						No	298	86	5.5	122																Yes	Yes	2019-04-17	No	No	No	No	Non-Diabetic	N/A	No Diabetes	N/A	0	N/A	N/A	N/A	N/A	N/A	0	N/A	N/A	N/A	N/A	N/A
Female	1						No	331	110	5.3	145																Yes	Yes	2019-04-17	No	No	No	No	Non-Diabetic	N/A	No Diabetes	N/A	0	N/A	N/A	N/A	N/A	N/A	0	N/A	N/A	N/A	N/A	N/A
Female	2																Ye	252	82	6	110	Ye	276	92	5.8	121	Yes	Yes	2019-04-17	No	No	No	No	Non-Diabetic	N/A	No Diabetes	N/A	0	N/A	N/A	N/A	N/A	N/A	0	N/A	N/A	N/A	N/A	N/A
Male	1											No	415	77	5.4	99											Yes	Yes	2019-04-17	No	No	No	No	Non-Diabetic	N/A	No Diabetes	N/A	0	N/A	N/A	N/A	N/A	N/A	0	N/A	N/A	N/A	N/A	N/A
Male	4						No	161	114	5.3	146	No	126	100	5.5	131	Ye	109	104	5.4	136	Ye	159	117			Yes	Yes	2019-04-17	No	No	No	No	Non-Diabetic	N/A	No Diabetes	N/A	0	N/A	N/A	N/A	N/A	N/A	0	N/A	N/A	N/A	N/A	N/A
Female	2	No	379	77	5.5	107	No	207	82	5.4	115																Yes	Yes	2019-06-19	No	No	No	No	Non-Diabetic	N/A	No Diabetes	N/A	0	N/A	N/A	N/A	N/A	N/A	0	N/A	N/A	N/A	N/A	N/A
Male	5	No	159	78	5.5	92	No	108	85	5.5	113	No	127	79	5.5	98	Ye	80	74	5.2	91	Ye	106	83	5.3	117	Yes	Yes	2019-06-19	No	No	No	No	Pre-Diabetes	2019-04-25		N/A	0	N/A	N/A	N/A	N/A	N/A	0	N/A	N/A	N/A	N/A	N/A
Female	5	No	316	91	5.9	109	No	213	96	5.7	137	No	187	84	5.6	116	Ye	200	88	6.2	127	Ye	188	90	6.2	114	Yes	Yes	2019-06-19	No	No	No	No	Pre-Diabetes	2016-04-25		N/A	0	N/A	N/A	N/A	N/A	N/A	0	N/A	N/A	N/A	N/A	N/A
Female	4						No	208	81	5.3	91	No	188	81	5.7	82	Ye	213	91	5.6	95	Ye	693	73	5.6	71	Yes	No	2019-06-19						N/A	Type 2 Diabetes	2000-10-01	0	N/A	N/A	N/A	N/A	N/A	0	N/A	N/A	N/A	N/A	N/A
Female	5	No	257	89	5.6	122	No	205	96	5.6	131	No	139	105	5.5	151	Ye	126	101		147	Ye	235	97	5.8	134	Yes	Yes	2019-06-19	No	No	No	No	Non-Diabetic	N/A	No Diabetes	N/A	0	N/A	N/A	N/A	N/A	N/A	0	N/A	N/A	N/A	N/A	N/A
Male	4	No	225	78	5.4	107	No	129	89	5.5	110						Ye	118	99	5.5	131	Ye	202	105	5.8	138	Yes	No	2019-06-19	No	No	No	No	Pre-Diabetes	2015-01-21		N/A	0	N/A	N/A	N/A	N/A	N/A	0	N/A	N/A	N/A	N/A	N/A
Male	1	No	300	83	6.4	103																					Yes	Yes	2019-06-19	No	No	Yes	Yes		N/A	Type 2 Diabetes	2012-01-01	1	2018-09-20	N/A	N/A	N/A	N/A	0	N/A	N/A	N/A	N/A	N/A
Female	1											No	182	83	5.3	108
Female	1	No	578	100	5.9	127																					Yes	Yes	2019-06-19	No	No	No	No	Non-Diabetic	N/A	No Diabetes	N/A	0	N/A	N/A	N/A	N/A	N/A	0	N/A	N/A	N/A	N/A	N/A
Male	1																					Ye	245	80	5.6	97	Yes	Yes	2019-06-19	No	No	No	No	Non-Diabetic	N/A	No Diabetes	N/A	0	N/A	N/A	N/A	N/A	N/A	0	N/A	N/A	N/A	N/A	N/A
Male	5	No	204	130	5.8	157	No	131	143	6.1	184	No	136	144	6	174	Ye	155	145	6.3	175	Ye	215	160	5.9	205	Yes	Yes	2019-06-19	No	No	No	No	Pre-Diabetes	2010-08-24		N/A	0	N/A	N/A	N/A	N/A	N/A	0	N/A	N/A	N/A	N/A	N/A
Female	5	No	406	96	5.7	135	No	258	92	5.4	125	No	224	110	5.3	150	Ye	265	89	5.4	120	Ye	345	93	5.3	132	Yes	Yes	2019-06-19	No	No	No	No	Non-Diabetic	N/A	No Diabetes	N/A	0	N/A	N/A	N/A	N/A	N/A	0	N/A	N/A	N/A	N/A	N/A
Male	5	No	271	100	6.1	119	No	183	82	6	105	No	185	53	5.9	54	Ye	149	46	6	34	Ye	300	83	6.1	113	Yes	Yes	2019-06-19	No	No	No	No		N/A	Type 2 Diabetes	2010-09-02	0	N/A	N/A	N/A	N/A	N/A	0	N/A	N/A	N/A	N/A	N/A
Female	5	No	233	80	5.7	99	No	155	69	5.5	77	No	132	81	5.5	86	Ye	127	74	5.8	95	Ye	169	78	5.6	91	Yes	Yes	2019-06-19	No	No	No	No	Non-Diabetic	N/A	No Diabetes	N/A	0	N/A	N/A	N/A	N/A	N/A	0	N/A	N/A	N/A	N/A	N/A
Female	1						No	140	81	5.5	104																Yes	Yes	2019-06-19	No	No	No	No	Non-Diabetic	N/A	No Diabetes	N/A	0	N/A	N/A	N/A	N/A	N/A	0	N/A	N/A	N/A	N/A	N/A
Male	5	No	443	102	5.5	138	No	262	103	5.8	132	No	305	103	5.7	143	Ye	264	121	5.4	167	Ye	358	118	5.6	163	Yes	Yes	2019-06-19	No	No	No	No	Non-Diabetic	N/A	No Diabetes	N/A	0	N/A	N/A	N/A	N/A	N/A	0	N/A	N/A	N/A	N/A	N/A
Female	1						No	185	82	5.6	102																Yes	Yes	2019-06-19	No	No	No	No	Non-Diabetic	N/A	No Diabetes	N/A	0	N/A	N/A	N/A	N/A	N/A	0	N/A	N/A	N/A	N/A	N/A
Female	4						No	228	104	5.5	147	Ye	167				Ye	119	153	5.4	188	Ye	222	133	5.5	174	Yes	Yes	2019-06-19	No	No	No	No	Non-Diabetic	N/A	No Diabetes	N/A	0	N/A	N/A	N/A	N/A	N/A	0	N/A	N/A	N/A	N/A	N/A
Female	4	No	190	82	5.4	98						No	155	65	5.3	80	Ye	214	68	5.5	90	Ye	294	67	5.7	93	Yes	Yes	2019-06-19	No	No	No	No	Non-Diabetic	N/A	No Diabetes	N/A	0	N/A	N/A	N/A	N/A	N/A	0	N/A	N/A	N/A	N/A	N/A
Female	1	No	200	85	5.6	129																					Yes	Yes	2019-06-19	No	No	No	No	Non-Diabetic	N/A	No Diabetes	N/A	0	N/A	N/A	N/A	N/A	N/A	0	N/A	N/A	N/A	N/A	N/A
Male	1																					Ye	402	119	6.6	142	Yes	Yes	2019-06-19	No	No	No	No		N/A	Type 2 Diabetes	2015-12-09	0	N/A	N/A	N/A	N/A	N/A	0	N/A	N/A	N/A	N/A	N/A
Male	5	No	733	97	6	152	No	460	88	6	120	No	413	78	5.5	106	Ye	308	76	5.6	109	Ye	400	78	5.8	95	Yes	Yes	2019-06-19	No	No	No	No	Pre-Diabetes	2012-06-13		N/A	0	N/A	N/A	N/A	N/A	N/A	0	N/A	N/A	N/A	N/A	N/A
Female	5	No	544	108	5.8	123	No	1733	96	5.6	118	No	491	112	5.9	169	No	341				No	482	95	5.9	143
Male	4	No	236	85	5.8	120	No	177	74	5.6	113	No	173	85	5.4	128						No	173	82	5.7	127
Male	2																No	174	86	7.4	96	No	221	96	6.7	113
Male	1																					No	287	161	6.1	205
Female	3	No	964	79	5.6	111											No	3530	84	5.9	119	No	1991
Female	5	No	703	99	6.6	138	No	491	73	6.4	90	No	340	68	6.3	80	No	352	60	6	70	No	400	56	6	69
Female	5	No	329	114	5.4	163	No	225	95	5.6	136	No	244				No	293	100	5.6	135	No	249	83	5.4	108
Male	2																No	201	90	6.3	103	No	266	79	5.8	92
Female	3						No	422	120	8.3	135	No	588	116	7.6	141	No	421		5.8	83
Male	3	No	410	152	6.3	185						No	319				No	453		5.8	85
Female	3											No	147	82	5.7	102	No	249		5.9	75	No	328		6
Male	4						No	138	82	4.9	93	No	237	83	5.1	88	No	307		5.3	72	No	223		5.1
Female	1																					No	319		5.4	117
Male	3											No	375	82	6	104	No	284		6	52	No	452		6	47
Female	1																No	274		5.4	143
Female	3	No	315	81	5.5	121	No	198	75	5.6	104											No	204		5.9	147
Female	2																No	153		6.1	141	No	244		6.5	63
Female	4						No	293	104	6.2	104	No	338	98	5.8	107	No	268		6.1	85	No	331		5.7	127
Female	1	No	652	142	7.1	188
Male	1						No	408	90	7.8	112
Female	4						No	193	80	5.7	94	No	251	115	5.5	150	Ye	146		5.3	143	Ye	148		5.1		Yes	Yes	2019-05-30	No	No	No	No	Pre-Diabetes	2012-05-01	No Diabetes	N/A	0	N/A	N/A	N/A	N/A	N/A	0	N/A	N/A	N/A	N/A	N/A
Female	2						No	168	88	5.5	132						Ye	262		5.4	133						Yes	Yes	2019-05-30	No	No	No	No	Pre-Diabetes	2017-04-27	No Diabetes	N/A	0	N/A	N/A	N/A	N/A	N/A	0	N/A	N/A	N/A	N/A	N/A
Male	1											No	283	121	5.1	148											Yes	Yes	2019-05-30	No	No	No	No	Pre-Diabetes	2012-01-24	No Diabetes	N/A	0	N/A	N/A	N/A	N/A	N/A	0	N/A	N/A	N/A	N/A	N/A
Female	4						No	207	128	5.4	125	No	230	123	5.3	143	No	174	118	5.7	135	No	284		5.5	74	Yes	Yes	2019-05-30	No	No	No	No	Pre-Diabetes	2014-03-12	No Diabetes	N/A	0	N/A	N/A	N/A	N/A	N/A	0	N/A	N/A	N/A	N/A	N/A
Female	1						No	331	82	6.1	95																Yes	Yes	2019-05-30	No	No	No	No	Pre-Diabetes	2012-01-16	No Diabetes	N/A	0	N/A	N/A	N/A	N/A	N/A	0	N/A	N/A	N/A	N/A	N/A
Male	2						No	144	92	5.4	131											No	162	113	5.6	155	Yes	Yes	2019-05-30	No	No	No	No	Pre-Diabetes	2017-03-14	No Diabetes	N/A	0	N/A	N/A	N/A	N/A	N/A	0	N/A	N/A	N/A	N/A	N/A
Female	1																					Ye	291	125	6	170	Yes	Yes	2019-05-24	No	No	No	No	Non-Diabetic	N/A	No Diabetes	N/A	0	N/A	N/A	N/A	N/A	N/A	0	N/A	N/A	N/A	N/A	N/A
Female	1						No	279	89	5.9	107
Female	3						No	239	122	5.8	160	Ye	298									Ye	246	112	5.9	149	Yes	Yes	2019-05-24	No	No	No	No	Non-Diabetic	N/A	No Diabetes	N/A	0	N/A	N/A	N/A	N/A	N/A	0	N/A	N/A	N/A	N/A	N/A
Female	2						No	205	90	5.6	125	Ye	182	111	5.5	161											Yes	Yes	2019-05-24	No	No	No	No	Non-Diabetic	N/A	No Diabetes	N/A	0	N/A	N/A	N/A	N/A	N/A	0	N/A	N/A	N/A	N/A	N/A
Female	3											No	427	92	7.6	122	Ye	349	75	8.9	90	Ye	350	76	8.2	88	Yes	Yes	2019-05-24	No	No	No	No		N/A	Type 2 Diabetes	2008-02-11	0	N/A	N/A	N/A	N/A	N/A	0	N/A	N/A	N/A	N/A	N/A
Male	4						No	199	123	5.1	131	No	159	113	5.3	143	Ye	124	84	5.3	117	Ye	171	117	5.3	152	Yes	Yes	2019-05-24	No	No	No	No	Non-Diabetic	N/A	No Diabetes	N/A	0	N/A	N/A	N/A	N/A	N/A	0	N/A	N/A	N/A	N/A	N/A
Female	3											No	271	89	5.4	123	Ye	248	87	5.2	125	Ye	327	94	5.3	135	Yes	Yes	2019-05-24	No	No	No	No	Non-Diabetic	N/A	No Diabetes	N/A	0	N/A	N/A	N/A	N/A	N/A	0	N/A	N/A	N/A	N/A	N/A
Female	1						No	210	85	5.4	119																Yes	Yes	2019-05-24	No	No	No	No	Non-Diabetic	N/A	No Diabetes	N/A	0	N/A	N/A	N/A	N/A	N/A	0	N/A	N/A	N/A	N/A	N/A
Female	3											No	283	92	5.3	129	Ye	230	84	5.5	118	Ye	224	76	5.4	95	Yes	Yes	2019-05-24	No	No	No	No	Non-Diabetic	N/A	No Diabetes	N/A	0	N/A	N/A	N/A	N/A	N/A	0	N/A	N/A	N/A	N/A	N/A
Female	2						No	400	97	5.9	133	Ye	406														Yes	Yes	2019-05-24	No	No	No	No	Non-Diabetic	N/A	No Diabetes	N/A	0	N/A	N/A	N/A	N/A	N/A	1	2013-12-03	N/A	N/A	N/A	N/A
Female	4						No	381	78	5.3	91	No	310	77	5.4	97	Ye	189	88	5.7	102	Ye	356	128	5.1	175	Yes	Yes	2019-05-24	No	No	No	No	Non-Diabetic	N/A	No Diabetes	N/A	0	N/A	N/A	N/A	N/A	N/A	0	N/A	N/A	N/A	N/A	N/A
Male	2											Ye	287		5.6	93						Ye	449		5.6	107	Yes	Yes	2019-05-30	No	No	No	No	Non-Diabetic	N/A	No Diabetes	N/A	0	N/A	N/A	N/A	N/A	N/A	0	N/A	N/A	N/A	N/A	N/A
Male	1																					Ye	263	78	9.1	99	Yes	Yes	2019-05-30	No	No	No	No	Non-Diabetic	N/A	Type 2 Diabetes	2000-01-01	0	N/A	N/A	N/A	N/A	N/A	0	N/A	N/A	N/A	N/A	N/A
Female	3											No	332	76	5.6	95	Ye	309	69	5.3	83	No	300	62	5.1	76	Yes	Yes	2019-05-30	No	No	No	No	Non-Diabetic	N/A	No Diabetes	N/A	0	N/A	N/A	N/A	N/A	N/A	0	N/A	N/A	N/A	N/A	N/A
Female	5	No	338	85	5.7	127	No	308	65	5.7	92	No	226	74	5.7	107	Ye	210	72	5.5	101	Ye	227	81	5.8	113	Yes	Yes	2019-05-30	No	No	No	No	Pre-Diabetes	2011-03-03	No Diabetes	N/A	0	N/A	N/A	N/A	N/A	N/A	0	N/A	N/A	N/A	N/A	N/A
Female	1																Ye	712	92	5.4	109						Yes	Yes	2019-05-30	No	No	No	No	Pre-Diabetes	2012-07-09	No Diabetes	N/A	0	N/A	N/A	N/A	N/A	N/A	0	N/A	N/A	N/A	N/A	N/A
Female	3						No	243	87	6.1	117	Ye	328	92	6.1	119						Ye	382	100	6.3	134	Yes	Yes	2019-05-30	No	No	No	No	Pre-Diabetes	2009-07-07	No Diabetes	N/A	0	N/A	N/A	N/A	N/A	N/A	0	N/A	N/A	N/A	N/A	N/A
Male	4						No	231	127	5.5	159	Ye	213	102	5.3	130	Ye	249	103	5.4	133	Ye	277	111	5.5	123	Yes	Yes	2019-05-30	No	No	No	No	Non-Diabetic	N/A	No Diabetes	N/A	0	N/A	N/A	N/A	N/A	N/A	zero	N/A	N/A	N/A	N/A	N/A
Male	1																					Ye	146	110	5.1	112	Yes	Yes	2019-05-30	No	No	No	No	Non-Diabetic	N/A	No Diabetes	N/A	0	N/A	N/A	N/A	N/A	N/A	0	N/A	N/A	N/A	N/A	N/A
Female	1											Ye	452	132	5.6	159											Yes	Yes	2019-05-30	No	No	No	No	Pre-Diabetes	2010-01-15	No Diabetes	N/A	0	N/A	N/A	N/A	N/A	N/A	0	N/A	N/A	N/A	N/A	N/A
Male	1																					No	371	69	5.5	93	Yes	Yes	2019-05-23	No	No	No	No	Non-Diabetic	N/A	No Diabetes	N/A	0	N/A	N/A	N/A	N/A	N/A	0	N/A	N/A	N/A	N/A	N/A
Female	1	No	277	92	5.7	131																					Yes	Yes	2019-05-23	No	No	No	No	Non-Diabetic	N/A	No Diabetes	N/A	0	N/A	N/A	N/A	N/A	N/A	0	N/A	N/A	N/A	N/A	N/A
Female	1																					Ye	238	68	5.5	93	Yes	Yes	2019-05-23	No	No	No	No	Non-Diabetic	N/A	No Diabetes	N/A	0	N/A	N/A	N/A	N/A	N/A	0	N/A	N/A	N/A	N/A	N/A
Female	4	No	397	91	5.5	126						No	291	94	5.5	127	Ye	271	97	5.5	132	No	287	87	5.5	117	Yes	Yes	2019-05-23	No	No	No	No	Non-Diabetic	N/A	No Diabetes	N/A	0	N/A	N/A	N/A	N/A	N/A	0	N/A	N/A	N/A	N/A	N/A
Male	2						No	227	101	5.1	118	Ye	221	77	5.1	93											Yes	Yes	2019-05-23	No	No	No	No	Non-Diabetic	N/A	No Diabetes	N/A	0	N/A	N/A	N/A	N/A	N/A	0	N/A	N/A	N/A	N/A	N/A
Male	2																Ye	196	94	5.7	113	Ye	295	89	5.6	97	Yes	Yes	2019-05-23	No	No	No	No	Pre-Diabetes	2011-04-13		N/A	0	N/A	N/A	N/A	N/A	N/A	0	N/A	N/A	N/A	N/A	N/A
Male	4	No	176	119	5.1	154	No	150	109	5.1	148	No	148	121	5.1	173	No	223	124	5	162						Yes	Yes	2019-05-23	No	No	No	No	Non-Diabetic	N/A	No Diabetes	N/A	0	N/A	N/A	N/A	N/A	N/A	0	N/A	N/A	N/A	N/A	N/A
Male	5	No	452	103	5.5	141	No	338	98	5.4	136	No	294	109	5.5	155	Ye	267	97	5.5	133	Ye	252	102	5.5	140	Yes	Yes	2019-05-23	No	No	No	No	Non-Diabetic	N/A	No Diabetes	N/A	0	N/A	N/A	N/A	N/A	N/A	0	N/A	N/A	N/A	N/A	N/A
Male	5	No	307	110	5.6	145	No	284	92	5.2	111	Ye	359	117	5.3	153	Ye	385	123	5.7	170	No	433	89	5.8	102	Yes	Yes	2019-05-23	No	No	No	No	Pre-Diabetes	2010-06-22		N/A	0	N/A	N/A	N/A	N/A	N/A	0	N/A	N/A	N/A	N/A	N/A
Male	1	No	234	110	5.9	151																					Yes	Yes	2019-05-30	No	No	No	No	Non-Diabetic	N/A	No Diabetes	N/A	0	N/A	N/A	N/A	N/A	N/A	0	N/A	N/A	N/A	N/A	N/A
Male	1																					Ye	223	100	5.5	127	Yes	Yes	2019-05-30	No	No	No	No	Non-Diabetic	N/A	No Diabetes	N/A	0	N/A	N/A	N/A	N/A	N/A	0	N/A	N/A	N/A	N/A	N/A
Female	3											No	455	77	5.3	92	Ye	312	79	5.4	69	Ye	296	78	5.7	69	Yes	No	2019-05-30	No	No	Yes	Yes	Non-Diabetic	N/A	No Diabetes	N/A	0	N/A	N/A	N/A	N/A	N/A	0	N/A	N/A	N/A	N/A	N/A
Female	2											No	279	96	5	135	Ye	331	111	5.3	165						Yes	Yes	2019-05-30	No	No	No	No	Non-Diabetic	N/A	No Diabetes	N/A	0	N/A	N/A	N/A	N/A	N/A	0	N/A	N/A	N/A	N/A	N/A
Female	4						No	256	71	5.5	109	No	168	75	5.4	110	Ye	170	77	5.4	117	Ye	210	88	5.2	145	Yes	Yes	2019-05-30	No	No	No	No	Non-Diabetic	N/A	No Diabetes	N/A	0	N/A	N/A	N/A	N/A	N/A	0	N/A	N/A	N/A	N/A	N/A
Female	2																Ye	314	119	5.5	166	Ye	348	115	5.4	148	Yes	Yes	2019-05-30	No	No	No	No	Non-Diabetic	N/A	No Diabetes	N/A	0	N/A	N/A	N/A	N/A	N/A	0	N/A	N/A	N/A	N/A	N/A
Female	1											No	232	69	5.1	98											Yes	Yes	2019-05-30	No	No	No	No	Non-Diabetic	N/A	No Diabetes	N/A	0	N/A	N/A	N/A	N/A	N/A	0	N/A	N/A	N/A	N/A	N/A
Female	4	No	544	121	6.3	160	No	281	78	6	85	No	332	89	6	96	Ye	212	90	6.2	112						Yes	Yes	2019-05-30	No	No	No	No	Non-Diabetic	N/A	Type 2 Diabetes	2009-10-27	0	N/A	N/A	N/A	N/A	N/A	0	N/A	N/A	N/A	N/A	N/A
Male	1											No	352	109	5.4	158											No
Male	4						No	316	126	6	153	No	304	119	5.6	142	Ye	297	79	6	80	Ye	358	80	6.4	87	Yes	Yes	2019-05-30	No	No	No	No	Non-Diabetic	N/A	Type 2 Diabetes	2015-09-22	0	N/A	N/A	N/A	N/A	N/A	0	N/A	N/A	N/A	N/A	N/A
Male	1						No	377	103	5.6	138																No
Male	5	No	198	82	5.5	102	No	132	85	5.7	106	No	127	122	5.6	164	Ye	138	80	5.5	101	Ye	141		5.4
Male	2											Ye	379	106	5.4	113						No	684		5.7	72
Male	1											No	234	98	6.3	129
Male	3						No	165	85	6.3	121	No	154	92	6	127	Ye	119		6	74
Male	1																No	284		5.9	101
Male	4						No	237	84	5.6	92	No	258	80	5.9	95	Ye	242		6	63	No	344		5.8	54
Female	2											No	253	98	5.4	135	No	480		5.8	112
Male	2																No	148		5.9	141	No	196		6.3	54
Female	1						No	272	106	6.1	132
Male	4	No	396	99	5.4	124	No	188	83	5.6	102						Ye	211	110	5.7	137	No	304		5.7	110
Female	1																No	252	150	5.9	188
Male	1																No	330		5.4	109
Female	3	No	274	71	6.2	94	No	376	94	6.4	116						Ye	442	83	6.4	109						Yes	Yes	2019-05-24	No	No	No	No	Non-Diabetic	N/A	No Diabetes	N/A	0	N/A	N/A	N/A	N/A	N/A	0	N/A	N/A	N/A	N/A	N/A
Male	1						No	165	155	5.7	203																Yes	Yes	2019-05-24	No	No	No	No	Non-Diabetic	N/A	No Diabetes	N/A	0	N/A	N/A	N/A	N/A	N/A	0	N/A	N/A	N/A	N/A	N/A
Female	1	No	308	118	6	165
Male	2	No	106	83	5.4	110						Ye	56														Yes	Yes	2019-05-24	No	No	No	No	Non-Diabetic	N/A	No Diabetes	N/A	0	N/A	N/A	N/A	N/A	N/A	0	N/A	N/A	N/A	N/A	N/A
Female	5	No	302	80	5.8	115	No	254	83	5.7	113	No	198	83	5.7	117	Ye	179	91	5.8	132	Ye	248	86	5.8	131	Yes	Yes	2019-05-24	No	No	No	No	Non-Diabetic	N/A	No Diabetes	N/A	0	N/A	N/A	N/A	N/A	N/A	0	N/A	N/A	N/A	N/A	N/A
Female	4						No	297	128	5.6	167	No	286	99	5.6	128	Ye	197	107	5.7	141	Ye	220	99	5.5	131	Yes	Yes	2019-05-24	No	No	No	No	Non-Diabetic	N/A	No Diabetes	N/A	0	N/A	N/A	N/A	N/A	N/A	0	N/A	N/A	N/A	N/A	N/A
Female	5	No	232	81	5.5	110	No	214	72	5.1	96	No	236	70	5.6	92	Ye	185	83	5.1	106	Ye	205	73	4.8	95	Yes	Yes	2019-05-24	No	No	No	No	Non-Diabetic	N/A	No Diabetes	N/A	0	N/A	N/A	N/A	N/A	N/A	0	N/A	N/A	N/A	N/A	N/A
Male	3											No	268	82	5.6	107	Ye	282	68	5.8	79	Ye	403	71	5.7	89	Yes	Yes	2019-05-24	No	No	No	No	Non-Diabetic	N/A	No Diabetes	N/A	0	N/A	N/A	N/A	N/A	N/A	0	N/A	N/A	N/A	N/A	N/A
Female	4	No	207	75	5.5	94	No	146	90	5.4	120						Ye	115	81	5.5	110	Ye	155	91	5.3	123	Yes	Yes	2019-05-24	No	No	No	No	Non-Diabetic	N/A	No Diabetes	N/A	0	N/A	N/A	N/A	N/A	N/A	0	N/A	N/A	N/A	N/A	N/A
Female	2						No	242	126	7.8	149	No	238	95	7.1	106
Female	1						No	181	131	5.9	157																Yes	Yes	2019-05-30	No	No	No	No	Non-Diabetic	N/A	No Diabetes	N/A	0	N/A	N/A	N/A	N/A	N/A	1	2013-09-10	N/A	N/A	N/A	N/A
Female	2	No	391	103	5.9	107	No	424	118	6.2	132																Yes	Yes	2019-05-30	No	No	No	No	Non-Diabetic	N/A	No Diabetes	N/A	0	N/A	N/A	N/A	N/A	N/A	0	N/A	N/A	N/A	N/A	N/A
Female	1											No	360	97	11.5	131											Yes	Yes	2019-05-30	No	No	No	No	Non-Diabetic	N/A	Type 1 Diabetes	1982-01-01	0	N/A	N/A	N/A	N/A	N/A	0	N/A	N/A	N/A	N/A	N/A
Female	2	No	378	74	8.1	100	No	281	69	7.6	90																Yes	Yes	2019-05-30	No	No	Yes	Yes	Non-Diabetic	N/A	Type 1 Diabetes	1975-01-01	0	N/A	N/A	N/A	N/A	N/A	0	N/A	N/A	N/A	N/A	N/A
Female	1						No	207	82	6	96																Yes	Yes	2019-05-30	No	No	No	No	Non-Diabetic	N/A	No Diabetes	N/A	0	N/A	N/A	N/A	N/A	N/A	0	N/A	N/A	N/A	N/A	N/A
Female	1	No	350	107	5.8	143																					Yes	Yes	2019-05-30	No	No	No	No	Non-Diabetic	N/A	No Diabetes	N/A	0	N/A	N/A	N/A	N/A	N/A	0	N/A	N/A	N/A	N/A	N/A
Female	2	No	414	99	12.2	122	No	246	145	9.8	189																Yes	Yes	2019-05-30	No	No	No	No	Non-Diabetic	N/A	Type 1 Diabetes	1962-01-01	0	N/A	N/A	N/A	N/A	N/A	0	N/A	N/A	N/A	N/A	N/A
Female	2	No	462	73	5.9	96	No	408	71	6	95																Yes	Yes	2019-05-30	No	No	No	No	Non-Diabetic	N/A	No Diabetes	N/A	0	N/A	N/A	N/A	N/A	N/A	0	N/A	N/A	N/A	N/A	N/A
Male	2	No	237	117	5.7	135	No	190	114	5.2	146																Yes	Yes	2019-05-30	No	No	No	No	Non-Diabetic	N/A	No Diabetes	N/A	0	N/A	N/A	N/A	N/A	N/A	0	N/A	N/A	N/A	N/A	N/A
Male	2	No	397	81	7.8	117	No	222	88	7	118																Yes	Yes	2019-05-30	No	No	No	No	Non-Diabetic	N/A	Type 1 Diabetes	1969-01-01	0	N/A	N/A	N/A	N/A	N/A	0	N/A	N/A	N/A	N/A	N/A
Female	2	No	340	95	5.6	135	No	342	92	5.6	125																Yes	Yes	2019-05-30	No	No	No	No	Non-Diabetic	N/A	No Diabetes	N/A	0	N/A	N/A	N/A	N/A	N/A	0	N/A	N/A	N/A	N/A	N/A
Male	3											No	251	76	5.6	91	Ye	284	58	6.2	61	Ye	264	59	5.8	67	Yes	Yes	2019-06-03	No	No	No	No	Non-Diabetic	N/A	Type 2 Diabetes	2005-01-01	0	N/A	N/A	N/A	N/A	N/A	0	N/A	N/A	N/A	N/A	N/A
Male	1																					Ye	169	124	6	170	Yes	Yes	2019-06-03	No	No	No	No	Non-Diabetic	N/A	No Diabetes	N/A	0	N/A	N/A	N/A	N/A	N/A	0	N/A	N/A	N/A	N/A	N/A
Female	1						No	345	77	5.7	101																Yes	Yes	2019-06-03	No	No	No	No	Non-Diabetic	N/A	No Diabetes	N/A	0	N/A	N/A	N/A	N/A	N/A	0	N/A	N/A	N/A	N/A	N/A
Male	3											No	180	118	5.4	175	Ye	172	109	5.2	162	Ye	168	116	5.4	172	Yes	Yes	2019-06-03	No	No	No	No	Non-Diabetic	N/A	No Diabetes	N/A	0	N/A	N/A	N/A	N/A	N/A	0	N/A	N/A	N/A	N/A	N/A
Female	4						No	348	116	5.8	168	Ye	310				Ye	333	132	5.8	198	Ye	402	141	5.7	218	Yes	Yes	2019-06-03	No	No	No	No	Non-Diabetic	N/A	No Diabetes	N/A	0	N/A	N/A	N/A	N/A	N/A	0	N/A	N/A	N/A	N/A	N/A
Female	4						No	203	115	5.3	126	No	149	93	5.4	109	Ye	142	151	5.6	190	Ye	277	131	5.7	157	Yes	Yes	2019-06-03	No	Yes	No	Yes	Non-Diabetic	N/A	No Diabetes	N/A	0	N/A	N/A	N/A	N/A	N/A	0	N/A	N/A	N/A	N/A	N/A
Female	1						No	227	83	5.3	117																Yes	Yes	2019-06-03	No	No	No	No	Non-Diabetic	N/A	No Diabetes	N/A	0	N/A	N/A	N/A	N/A	N/A	0	N/A	N/A	N/A	N/A	N/A
Female	3						No	317	88	5.5	119	No	304	69	5.6	100	Ye	245	77	5.8	103						Yes	Yes	2019-06-03	No	No	No	No	Non-Diabetic	N/A	No Diabetes	N/A	0	N/A	N/A	N/A	N/A	N/A	0	N/A	N/A	N/A	N/A	N/A
Male	3											Ye	209	95	5.9	110	Ye	267	76	6.1	88	Ye	217	79	6.2	93	Yes	Yes	2019-06-03	No	No	No	No	Non-Diabetic	N/A	No Diabetes	N/A	0	N/A	N/A	N/A	N/A	N/A	0	N/A	N/A	N/A	N/A	N/A
Male	5	No	201	72	6	92	No	207	74	6	95	No	144	66	5.9	78	Ye	148	67	6	88	Ye	177	76	5.8	99
Female	5	No	371	73	5.6	98	No	272	67	5.4	80	No	284	73	5.6	96	No	277	69	5.4	93	Ye	437	78	5.3	91
Female	1	No	343	105	5.8	146
Male	5	No	253	84	5.1	110	No	199	90	5.2	110	Ye	223	96	5.2	121	No	193	89	5.2	112	Ye	257	94	5.3	127
Male	4						No	289	79	6	100	No	246	83	5.8	111	No	168	83	5.8	108	Ye	235	86	5.8	107
Male	1						No	360	72	5.6	99
Male	5	No	144	84	5.6	95	No	186	83	5.9	89	No	161				No	173	87	6	99	No	194	78	5.8	88
Female	2						No	252	80	5.9	92						Ye	274	126	5.8	167
Female	1	No	482	155	5.5	203
Male	2	No	432	88	5.6	94	No	333	92	5.8	93
Male	2	No	246	87	5.6	109						No	224	83	5.8	103
Female	2	No	342	77	5.8	95																Ye	462	69	5.9	79
Male	3	No	328	178	5.8	203	No	257		5.5	99											Ye	234	123	5.7	138
Male	3	No	393	85	5.6	92	No	295	78	5.6	84	No	311	73	5.7	79
Male	3	No	145	104	5.4	150	No	172	105	5.5	141	Ye	120
Female	3	No	181	89	5.9	125						No	152	92	5.4	131	Ye	140	104	5.3	153
Female	1						No	248	76	5.13	92
Female	3	No	207	93	5.6	92	No	115	88	5	100	No	166	113	5.2	130
Male	3						No	264	131	6	154	No	184	120	5.9	140	Ye	156	120	5.8	137
Male	1											No	126	80	5.8	93
Male	3	No	275	78	6.1	98	No	186	77	6.2	97	No	227	71	6	93
Female	3	No	322	70	5.7	93	No	243	71	5.59	77	Ye	201	62	5.7	79
Male	2						No	1843	121	5.3	139						Ye	800	112	5.5	140
Female	2	No	292	104	6	150	No	276	78	5.9	107
Male	5	No	335	91	5.6	109	No	200	125	5.9	166	Ye	212	95	5.7	118	No	273	106	6.2	139	Ye	231	117	6.2	142
Female	1																					Ye	226	73	5.5	96
Female	3	No	469	80	5.5	111	No	389	98	5.3	139	Ye	280	80	5.6	105
Female	5	No	743	95	4.8	138	No	500	69	5	91	Ye	645	66	5.2	92	No	675	64	5.1	79	No	663
Female	1																					Ye	186	112	5.1	159
Female	4						No	481	83	6	108	No	604	89	5.9	123	Ye	359	84	5.6	116	Ye	538	105	5.7	147
Male	5	No	338	93	5.8	117	No	293	105	5.8	121	Ye	299	87	5.9	103	Ye	337	94	5.5	121	Ye	484	88	5.8	111
Male	4						No	413	84	5.6	95	Ye	321				Ye	247	84	5.7	82	Ye	264	73	5.7	80
Female	1											Ye	435	73	5.2	92
Female	4						No	321	93	5.6	128	Ye	285				Ye	268	69	5.4	83	Ye	298	69	5.5	87
Male	4						No	217	90	5.4	118	No	194	98	5.4	114	Ye	125	85	5.5	115	Ye	144	85	5.3	116
Male	1						No	351	90	5.5	99
Male	4						No	345	88	5.4	117	No	240	84	5.4	111	Ye	161	79	5.4	102	Ye	209	78	5	100
Female	3						No	339	113	5.5	106	Ye	358	118	5.6	110						Ye	426	126	5.5	133
Male	4						No	156	120	5.8	171	No	136	131	5.8	175	No	143	136	6	196	Ye	179	127	5.8	181
Female	3											No	288	77	5.5	94	Ye	210	74	5.6	92	Ye	313	70	5.7	84
Male	5	No	281	122	5.7	133	No	138	129	6.1	154	Ye	188				Ye	179	110	6	143	Ye	287	137	5.9	190
Female	3											No	265	93	5.9	97	No	201	96	6.2	117	Ye	244	96	5.9	108
Male	4						No	202	85	5	105	No	143	100	5.1	112	No	151	111	4.8	129	Ye	153	83	4.9	102
Female	2																Ye	480	90	6.6	122	Ye	425	76	6.6	96
Male	4	No	252	108	5.3	144	No	208	103	5.4	127	Ye	231	105	5.5	136						Ye	261	97	5.6	124
Female	5	No	633	108	5.5	155	No	559	71	5.4	85	No	498	91	5.4	120	Ye	389	107	5.6	148	No	484	100	5.3	132	Yes	Yes	2019-05-30	No	No	No	No	Non-Diabetic	N/A	No Diabetes	N/A	0	N/A	N/A	N/A	N/A	N/A	0	N/A	N/A	N/A	N/A	N/A
Female	5	No	339	94	5.6	106	No	362	110	5.3	141	No	262	98	5.6	125	No	271	97	5.4	126	No	287	93	5.5	118	Yes	Yes	2019-05-30	No	No	No	No	Non-Diabetic	N/A	No Diabetes	N/A	0	N/A	N/A	N/A	N/A	N/A	0	N/A	N/A	N/A	N/A	N/A
Male	3						No	167	73	5.6	97						No	142	65	5.6	87	No	179	67	5.4	89	Yes	Yes	2019-05-30	No	No	No	No	Non-Diabetic	N/A	No Diabetes	N/A	0	N/A	N/A	N/A	N/A	N/A	0	N/A	N/A	N/A	N/A	N/A
Female	2																No	239	84	5.9	109	No	306	87	5.5	123	Yes	Yes	2019-05-30	No	No	No	No	Non-Diabetic	N/A	No Diabetes	N/A	0	N/A	N/A	N/A	N/A	N/A	0	N/A	N/A	N/A	N/A	N/A
Female	2						No	472	79	6.3	98	No	289	118	5.9	153											Yes	No	2019-05-30	No	Yes	No	No	Non-Diabetic	N/A	No Diabetes	N/A	0	N/A	N/A	N/A	N/A	N/A	1	???	N/A	N/A	N/A	N/A
Female	1																					No	127	135	6.1	194	Yes	Yes	2019-05-30	No	No	No	No	Pre-Diabetes	2018-10-08	No Diabetes	N/A	0	N/A	N/A	N/A	N/A	N/A	0	N/A	N/A	N/A	N/A	N/A
Male	5	No	219	100	8.9	123	No	192	98	6.6	120	No	222	60	7.3	63	No	322	79	8.3	99	No	249	104	7.2	144	Yes	Yes	2019-05-30	No	Yes	No	Yes	Non-Diabetic	N/A	Type 2 Diabetes	2000-01-01	0	N/A	N/A	N/A	N/A	N/A	1	2013-10-01	N/A	N/A	N/A	N/A
Male	2	No	524	107	5.9	152	No	473	90	5.8	117																Yes	Yes	2019-05-30	No	No	No	No	Non-Diabetic	N/A	No Diabetes	N/A	0	N/A	N/A	N/A	N/A	N/A	0	N/A	N/A	N/A	N/A	N/A
Female	2	No	260	88	5.4	115						No	153														Yes	Yes	2019-05-30	No	No	No	No	Non-Diabetic	N/A	No Diabetes	N/A	0	N/A	N/A	N/A	N/A	N/A	0	N/A	N/A	N/A	N/A	N/A
Male	5	No	327	111	5.5	157	No	194	107	5.5	147	No	224	114	5.5	158	No	241	116	5.4	162	No	240	124	5.4	164	Yes	Yes	2019-05-30	No	No	No	No	Non-Diabetic	N/A	No Diabetes	N/A	0	N/A	N/A	N/A	N/A	N/A	0	N/A	N/A	N/A	N/A	N/A
Male	5	No	453	93	5.4	125	No	411	90	5.4	116	No	292	92	5.4	131	No	343	81	5.4	102	No	413	106	5.6	150	Yes	Yes	2019-05-30	No	No	No	No	Non-Diabetic	N/A	No Diabetes	N/A	0	N/A	N/A	N/A	N/A	N/A	0	N/A	N/A	N/A	N/A	N/A
Female	5	No	259	108	5.4	162	No	145	95	5.2	132	No	176	107	5.2	158	Ye	183	107	5.5	160	No	176	102	5.1	143	Yes	Yes	2019-05-30	No	No	No	No	Non-Diabetic	N/A	No Diabetes	N/A	0	N/A	N/A	N/A	N/A	N/A	0	N/A	N/A	N/A	N/A	N/A
Female	1	No	247	92	5.4	121																					Yes	Yes	2019-05-30	No	No	No	No	Non-Diabetic	N/A	No Diabetes	N/A	0	N/A	N/A	N/A	N/A	N/A	0	N/A	N/A	N/A	N/A	N/A
Male	4	No	511	88	5.9	99	No	394	92	5.7	120						No	278	73	5.5	85	No	377	83	5.4	106	Yes	Yes	2019-05-30	No	No	No	No	Non-Diabetic	N/A	No Diabetes	N/A	0	N/A	N/A	N/A	N/A	N/A	0	N/A	N/A	N/A	N/A	N/A
Female	1	No	510	96		136
Male	1											No	226	91		104
Female	2						No	129	68		92	No	221	52		67
Male	2	No	185	102	5.9	124	No	215	85		112
Male	1	No	273	98		129
Female	1	No	377	93	6.7	117
Female	2						No	309	130		182	No	213	114		152
Female	2	No	256	119		145						No	716	133		156
Male	2	No	520	98		132	No	240	68		85
Male	2	No	314	97		140	No	239	99		142
Female	2						No	422	119		150	No	449	94		110
Male	2	No	275	80		91	No	176	76		82
Female	2											No	133	97	5.2	128	Ye	141	85	5.3	107						Yes	Yes	2019-05-23	No	No	No	No	Non-Diabetic	N/A	No Diabetes	N/A	0	N/A	N/A	N/A	N/A	N/A	0	N/A	N/A	N/A	N/A	N/A
Male	1											No	322	86	5.6	107											Yes	Yes	2019-05-23	No	No	No	No		N/A	Type 2 Diabetes	N/A	0	N/A	N/A	N/A	N/A	N/A	0	N/A	N/A	N/A	N/A	N/A
Male	1											No	416	102	5.8	142											Yes	Yes	2019-05-23	No	No	No	No	Non-Diabetic	N/A	No Diabetes	N/A	0	N/A	N/A	N/A	N/A	N/A	0	N/A	N/A	N/A	N/A	N/A
Female	3						No	325	82	5.6	96	Ye	222	86	5.6	93	No	307	64	6	74						Yes	Yes	2019-05-23	No	No	No	No	Non-Diabetic	N/A	No Diabetes	N/A	0	N/A	N/A	N/A	N/A	N/A	0	N/A	N/A	N/A	N/A	N/A
Male	3											No	370	114	7.1	131	Ye	432	87	7.6	93	Ye	444	108	8.7	123	Yes	Yes	2019-05-23	No	No	No	No	Pre-Diabetes	2016-02-01		N/A	0	N/A	N/A	N/A	N/A	N/A	0	N/A	N/A	N/A	N/A	N/A
Female	4	No	297	84	5.5	109						No	230	83	5.6	109	Ye	189	87	5.6	117	No	226	68	5.6	88	Yes	Yes	2019-07-03	No	No	No	No	Non-Diabetic	N/A	No Diabetes	N/A	0	N/A	N/A	N/A	N/A	N/A	0	N/A	N/A	N/A	N/A	N/A
Female	3	No	505	100	5.9	131											Ye	389	104	5.7	140	No	301	102	5.7	128	Yes	Yes	2019-07-03	No	No	No	No	Non-Diabetic	N/A	No Diabetes	N/A	0	N/A	N/A	N/A	N/A	N/A	0	N/A	N/A	N/A	N/A	N/A
Female	3	No	359	93	5.6	142											Ye	252	109	5.8	155	No	209	108	5.8	157	Yes	Yes	2019-07-03	No	No	No	No	Non-Diabetic	N/A	No Diabetes	N/A	0	N/A	N/A	N/A	N/A	N/A	0	N/A	N/A	N/A	N/A	N/A
Female	1						No	283	73	7.3	93																Yes	No	2019-07-03	No	No	No	No	Non-Diabetic	N/A	Type 2 Diabetes		0	N/A	N/A	N/A	N/A	N/A	0	N/A	N/A	N/A	N/A	N/A
Male	5	No	269	120	5.3	157	No	191	96	5.4	123	No	148	118	5.3	150	No	172	122	5.4	144	No	253	127	5.3	146	Yes	Yes	2019-07-03	No	No	No	No	Non-Diabetic	N/A	No Diabetes	N/A	0	N/A	N/A	N/A	N/A	N/A	zero	N/A	N/A	N/A	N/A	N/A
Male	5	No	396	79	5.6	102	No	235	74	5.6	91	No	320	75	5.5	93	Ye	187	81	5.6	100	No	350	79	5.5	99	Yes	Yes	2019-07-03	No	No	No	No	Non-Diabetic	N/A	No Diabetes	N/A	0	N/A	N/A	N/A	N/A	N/A	0	N/A	N/A	N/A	N/A	N/A
Male	1											Ye	117	112	5.9	143											Yes	Yes	2019-07-03	No	No	No	No	Non-Diabetic	N/A	No Diabetes	N/A	0	N/A	N/A	N/A	N/A	N/A	zero	N/A	N/A	N/A	N/A	N/A
Female	3											No	215	116	5.2	161	Ye	142	102	5.2	141	Ye	331	94	4.9	126	Yes	Yes	2019-05-24	No	No	No	No	Non-Diabetic	N/A	No Diabetes	N/A	0	N/A	N/A	N/A	N/A	N/A	0	N/A	N/A	N/A	N/A	N/A
Female	3						No	251	77	5	100						No	239	73	5	94	Ye	241	74	5	97	Yes	Yes	2019-05-24	No	No	No	No	Non-Diabetic	N/A	No Diabetes	N/A	0	N/A	N/A	N/A	N/A	N/A	0	N/A	N/A	N/A	N/A	N/A
Male	1																					Ye	450	79	5.8	105	Yes	Yes	2019-05-24	No	No	No	No	Non-Diabetic	N/A	No Diabetes	N/A	0	N/A	N/A	N/A	N/A	N/A	0	N/A	N/A	N/A	N/A	N/A
Female	2											No	223	77	5.1	99						Ye	267	84	5.3	110	Yes	Yes	2019-05-24	No	No	No	No	Non-Diabetic	N/A	No Diabetes	N/A	0	N/A	N/A	N/A	N/A	N/A	0	N/A	N/A	N/A	N/A	N/A
Female	1											No	161	82	5.6	107											Yes	Yes	2019-05-24	No	No	No	No	Non-Diabetic	N/A	No Diabetes	N/A	0	N/A	N/A	N/A	N/A	N/A	0	N/A	N/A	N/A	N/A	N/A
Female	4						No	226	119	5.6	166	No	267				Ye	257	164	5.4	258	Ye	328	213	5.8	344	Yes	Yes	2019-05-24	No	Yes	No	Yes	Non-Diabetic	N/A	No Diabetes	N/A	0	N/A	N/A	N/A	N/A	N/A	0	N/A	N/A	N/A	N/A	N/A
Female	2						No	338	95	5.6	135											Ye	286	88	5.2	131	Yes	Yes	2019-05-24	No	No	No	No	Non-Diabetic	N/A	No Diabetes	N/A	0	N/A	N/A	N/A	N/A	N/A	0	N/A	N/A	N/A	N/A	N/A
Female	2											No	228	114	5.6	155	Ye	345	94	5.8	125						Yes	Yes	2019-05-24	No	No	No	No	Non-Diabetic	N/A	No Diabetes	N/A	0	N/A	N/A	N/A	N/A	N/A	0	N/A	N/A	N/A	N/A	N/A
Female	2											No	221	94	5.7	131						Ye	312	89	5.5	126	Yes	Yes	2019-05-24	No	No	No	No	Non-Diabetic	N/A	No Diabetes	N/A	0	N/A	N/A	N/A	N/A	N/A	0	N/A	N/A	N/A	N/A	N/A
Female	2											No	410	101	5.6	142	Ye	353	93	5.7	130						Yes	Yes	2019-05-24	No	No	No	No	Non-Diabetic	N/A	No Diabetes	N/A	0	N/A	N/A	N/A	N/A	N/A	0	N/A	N/A	N/A	N/A	N/A
Female	4	No	421	68	5.2	95	No	271	55	5.4	70	No	195	68	4.5	91						Ye	253	67	5.5	91
Female	3						No	82	75	5.8	98	Ye	66	77	5.7	101	Ye	84	83	6.1	120
Female	4	No	447	88	5.3	113	No	365	97	5.6	118	No	237	96	5.3	126	Ye	294	103	5.6	132
Female	4	No	276	87	5.8	93	No	193	68	5.5	79	Ye	243	65	5.6	76	Ye	284	83	5.7	96
Female	2											No	146	84	5.2	107						Ye	169	93	5.3	123
Female	3											No	727	96	5.4	129	Ye	251	65	5.7	77	Ye	241	69	5.5	88
Male	1																					Ye	151	116	5.8	150
Female	4	No	291	85	5.6	111						No	172	95	5.4	109	Ye	146	105	5.3	144	No	229	134	5	150
Female	1	No	205	85	5.7	113
Female	4						No	235	80	5.6	100	Ye	259	69	5.7	84	Ye	250	72	5.4	88	Ye	324	85	5.2	109
Female	1	No	266	84	5.2	115
Female	1																					Ye	264	83		118
Female	2											Ye	209	87	5.6	102						Ye	253	75	5.6	98
Female	3						No	171	81	5.3	102						Ye	172	83	5.5	104	Ye	251	71	4.8	88
Female	4						No	413	93	5.8	121	No	285	104	5.7	138	Ye	237	103	5.3	137	Ye	452	108	5.3	147
Female	4						No	302	82	6.2	101	No	243	88	6.1	120	Ye	170	81	6	104	Ye	248	77	6.1	99
Female	4						No	235	89	5.2	118	No	180	66	5.6	76	Ye	176	69	5.4	85	Ye	204	83	4.9	97
Female	1	No	342	116	5.5	161
Male	2						No	364	113	5.3	156						Ye	344	80	5.4	115
Female	1						No	207	81	5.7	97
Male	2																Ye	244	73	5.3	95	Ye	246	75	5.3	97
Male	2																Ye	215	74	5.5	101	Ye	293	72	5.5	94
Male	2	No	267	90	6.1	102	No	271	75	5.5	113
Male	5	No	297	109	6	145	No	217	99	5.8	110	No	161	116	6.1	135	Ye	211	98	5.7	109	Ye	265	88	5.8	103
Female	5	No	314	96	5.7	135	No	246	106	5.9	142	Ye	228				Ye	264	101	5.9	138	Ye	247	103	6.2	150
Female	1	No	276	64	5.5	93
Male	3	No	383	83	5.8	95						No	251	86	5.5	103	Ye	418	78	5.5	95
Male	4	No	213	87	5.4	104	No	118	81	6	89	Ye	125	82	5.4	96	Ye	134	99	6	124
Male	1	No	417	89	5.1	93
Male	2											No	177	107	6.2	145						Ye	219	105	5.9	141
Female	1																					Ye	160	95	5.3	140
Male	3	No	302	86	6.2	103						No	152	85	5.7	106	Ye	177	77	6	98
Male	3											No	227	100	5.5	126	Ye	187	140	5.9	196	Ye	212	118	5.8	165
Male	2																Ye	181	87	6.2	105	No	269
Female	4	No	324	88	5.5	115	No	215	98	5.3	130						No	284	98	5.8	124	No	314		5.4	107	Yes	Yes	2019-05-30	No	No	No	No	Pre-Diabetes	2014-01-17	No Diabetes	N/A	0	N/A	N/A	N/A	N/A	N/A	0	N/A	N/A	N/A	N/A	N/A
Female	4						No	1999	75	5.5	105	No	773	66	5.3	82	No	527	62	5.4	81	No	425		5.3	90	Yes	Yes	2019-05-30	No	No	No	No	Pre-Diabetes	2016-04-01	No Diabetes	N/A	0	N/A	N/A	N/A	N/A	N/A	0	N/A	N/A	N/A	N/A	N/A
Female	2	No	300	79	5.6	112																No	457		5.5	106	Yes	Yes	2019-05-30	No	No	No	No	Pre-Diabetes	2016-07-13	No Diabetes	N/A	0	N/A	N/A	N/A	N/A	N/A	0	N/A	N/A	N/A	N/A	N/A
Female	2	No	463	116	6.2	162	No	354	115	6.1	175																Yes	Yes	2019-05-30	No	No	No	No	Pre-Diabetes	2010-09-27	No Diabetes	N/A	0	N/A	N/A	N/A	N/A	N/A	0	N/A	N/A	N/A	N/A	N/A
Female	3	No	427	76	6.1	95						Ye	239									No	355		5.9	139	Yes	Yes	2019-05-30	No	No	No	No	Pre-Diabetes	2011-07-27	Type 2 Diabetes	2012-07-03	0	N/A	N/A	N/A	N/A	N/A	zero	N/A	N/A	N/A	N/A	N/A
Female	5	No	208	81	5.8	103	No	99	76	5.9	95	No	84				No	179	102	6	141	No	152		6.1		Yes	Yes	2019-05-30	No	No	No	No	Pre-Diabetes	2010-10-06	No Diabetes	N/A	0	N/A	N/A	N/A	N/A	N/A	zero	N/A	N/A	N/A	N/A	N/A
Female	4	No	246	89	5	128						No	209	81	5.4	113	No	167	143	5.5	211	No	206		5.3	144	Yes	Yes	2019-05-30	No	No	No	No	Non-Diabetic	N/A	No Diabetes	N/A	0	N/A	N/A	N/A	N/A	N/A	0	N/A	N/A	N/A	N/A	N/A
Male	1																No	248	75	5.8	93						Yes	Yes	2019-05-30	No	No	No	No	Pre-Diabetes	2009-03-05	No Diabetes	N/A	0	N/A	N/A	N/A	N/A	N/A	0	N/A	N/A	N/A	N/A	N/A
Female	2						No	363	76	7.7	99						No	250	55	8	47						Yes	Yes	2019-05-30	No	No	Yes	Yes	Non-Diabetic	N/A	Type 1 Diabetes	2000-01-01	0	N/A	N/A	N/A	N/A	N/A	0	N/A	N/A	N/A	N/A	N/A
Male	4						No	142	105	5.2	143	No	172	84	5.2	113	No	107	107	5.4	145	No	131		5.2		Yes	Yes	2019-05-30	No	No	No	No	Non-Diabetic	N/A	No Diabetes	N/A	0	N/A	N/A	N/A	N/A	N/A	0	N/A	N/A	N/A	N/A	N/A
Female	4	No	245	100	5.7	123	No	203	89	5.8	112						No	193	89	6	110	No	250		5.7	111	Yes	Yes	2019-05-30	No	No	No	No	Pre-Diabetes	2010-12-03	No Diabetes	N/A	0	N/A	N/A	N/A	N/A	N/A	0	N/A	N/A	N/A	N/A	N/A
Female	2											No	548	127	5.7	190						No	481		5.6	128	Yes	Yes	2019-05-30	No	No	No	No	Pre-Diabetes	2016-08-04	No Diabetes	N/A	0	N/A	N/A	N/A	N/A	N/A	0	N/A	N/A	N/A	N/A	N/A
Female	2																No	89	109	7.1	111	No	174		6.8	89	Yes	Yes	2019-05-30	No	No	No	No	Non-Diabetic	N/A	Type 2 Diabetes	2014-02-21	0	N/A	N/A	N/A	N/A	N/A	0	N/A	N/A	N/A	N/A	N/A
Female	5	No	490	86	6.7	98	No	281	76	6.5	86	No	318	72	6.2	82	No	182	86	6.2	84	No	253		6.5		Yes	Yes	2019-05-30	No	No	No	No	Non-Diabetic	N/A	Type 2 Diabetes	2011-02-15	0	N/A	N/A	N/A	N/A	N/A	0	N/A	N/A	N/A	N/A	N/A
Female	2																No	123	97	5.6	130	No	138		5.8		Yes	Yes	2019-05-30	No	No	No	No	Pre-Diabetes	2015-12-30	No Diabetes	N/A	0	N/A	N/A	N/A	N/A	N/A	0	N/A	N/A	N/A	N/A	N/A
Female	1						No	106	85	5.7	103																Yes	Yes	2019-05-30	No	No	No	No	Pre-Diabetes	2010-09-16	No Diabetes	N/A	0	N/A	N/A	N/A	N/A	N/A	0	N/A	N/A	N/A	N/A	N/A
Male	1																					No	420		5.4	128	Yes	Yes	2019-05-30	No	No	No	No	Non-Diabetic	N/A	No Diabetes	N/A	0	N/A	N/A	N/A	N/A	N/A	0	N/A	N/A	N/A	N/A	N/A
Male	1																					No	350		5.5	141	Yes	Yes	2019-05-30	No	No	No	No	Non-Diabetic	N/A	No Diabetes	N/A	0	N/A	N/A	N/A	N/A	N/A	0	N/A	N/A	N/A	N/A	N/A
Male	3											No	150	115	5.7	149	No	149	111	5.8	130	Ye	213	114	5.7	146
Male	5	No	302	89	5.6	92	No	244	96	5.4	93	No	178	91	5.3	90	Ye	169	129	5.6	155	Ye	163	73	6	83
Female	2						No	177	83	5.7	100						No	145	87	5.6	113
Female	4	No	232	88	5.5	123	No	165	94	5.6	129						Ye	138	83	5.7	117	No	174	90	5.5	124
Male	1	No	625	99	5.9	100
Female	1																Ye	243	121	5.9	172
Female	2											No	202	78	5.4	105						Ye	361	81	5.9	107
Male	1																Ye	274	98	6.7	119
Female	1											No	298	92	5.2	118
Male	1	No	816	95	6.5	104
Female	1						No	324	92	6.5	119
Male	4	No	491	95	7.7	130	No	352	86	6.4	117	No	701	75	6.4	100	Ye	420	71	6.5	95
Male	1						No	258	94	5.8	107
Male	4	No	178	112	6	143						Ye	136	87	6.1	113	Ye	192	110	6.3	138	No	160	126	6.2	163
Male	3											No	184	71	5.6	93	Ye	204	71	5.4	93	Ye	203	64	5.4	82	Yes	Yes	2019-05-30	No	No	No	No	Non-Diabetic	N/A	No Diabetes	N/A	0	N/A	N/A	N/A	N/A	N/A	0	N/A	N/A	N/A	N/A	N/A
Male	3	No	256	92	5.8	117						No	197	99	5.6	125	Ye	221	94	5.8	124						Yes	Yes	2019-05-30	No	No	No	No	Non-Diabetic	N/A	No Diabetes	N/A	0	N/A	N/A	N/A	N/A	N/A	0	N/A	N/A	N/A	N/A	N/A
Female	4						No	269	113	5.4	152	No	214	115	5.7	151	Ye	263	80	5.6	92	Ye	226	80	5.6	82	Yes	Yes	2019-05-30	No	No	No	No	Pre-Diabetes	2012-06-08	No Diabetes	N/A	0	N/A	N/A	N/A	N/A	N/A	0	N/A	N/A	N/A	N/A	N/A
Female	3	No	341	85	5.9	109	No	308	75	6	81	Ye	213	87	6.2	105											Yes	Yes	2019-05-30	No	No	No	No	Non-Diabetic	N/A	Type 2 Diabetes	2010-05-13	0	N/A	N/A	N/A	N/A	N/A	0	N/A	N/A	N/A	N/A	N/A
Male	1																					Ye	275	91	5.2	120	Yes	Yes	2019-05-30	No	No	No	No	Non-Diabetic	N/A	No Diabetes	N/A	0	N/A	N/A	N/A	N/A	N/A	0	N/A	N/A	N/A	N/A	N/A
Male	1						No	99	121	6.6	139																Yes	Yes	2019-05-30	No	No	No	No	Pre-Diabetes	2012-10-25	Type 2 Diabetes	2018-12-06	0	N/A	N/A	N/A	N/A	N/A	0	N/A	N/A	N/A	N/A	N/A
Male	4	No	456	103	5.6	122	No	335	102	5.5	127	No	264	103	5.5	134	Ye	198	88	5.5	112						Yes	Yes	2019-06-28	No	No	No	No	Non-Diabetic	N/A	No Diabetes	N/A	0	N/A	N/A	N/A	N/A	N/A	0	N/A	N/A	N/A	N/A	N/A
Female	4	No	326	140	6.1	176	No	372	114	5.9	146	No	231	105	5.9	128	Ye	233	114	6.1	141
Male	4	No	208	105	5.6	149	No	163	123	5.4	171	Ye	164	129	5.3	179	Ye	211	111	5.6	161						Yes	Yes	2019-06-28	No	No	No	No	Non-Diabetic	N/A	No Diabetes	N/A	0	N/A	N/A	N/A	N/A	N/A	0	N/A	N/A	N/A	N/A	N/A
Female	4	No	295	120	5.4	179	No	252	106	5.6	142	Ye	146				Ye	268	103	5.5	142						Yes	Yes	2019-06-28	No	No	No	No	Non-Diabetic	N/A	No Diabetes	N/A	0	N/A	N/A	N/A	N/A	N/A	0	N/A	N/A	N/A	N/A	N/A
Female	4	No	348	126	5.9	179	No	223	91	5.8	125	No	287	85	5.6	122	Ye	241	126	5.6	188
Female	1																					No	257	106	5.6	156	Yes	Yes	2019-06-28	No	No	No	NO	Non-Diabetic	N/a	No Diabetes	N/A	0	N/A	N/A	N/A	N/A	N/A	0	N/A	N/A	N/A	N/A	N/A
Female	1	No	395	83	5.8	96
Male	1																					No	271	74	6	91	Yes	Yes	2019-06-28	No	No	Yes	Yes	Non-Diabetic	N/A	No Diabetes	N/A	0	N/A	N/A	N/A	N/A	N/A	0	N/A	N/A	N/A	N/A	N/A
Male	3											No	259	99	5.8	129	No	232	114	5.7	141	No	283	109	5.8	144	Yes	Yes	2019-06-03	No	No	No	No	Pre-Diabetes	2014-04-17	No Diabetes	N/A	0	N/A	N/A	N/A	N/A	N/A	0	N/A	N/A	N/A	N/A	N/A
Female	3	No	285	92	5.7	132	No	240	100	5.7	140						No	314	98	5.7	147						Yes	Yes	2019-06-03	No	No	No	No	Pre-Diabetes	2012-09-12	No Diabetes	N/A	0	N/A	N/A	N/A	N/A	N/A	0	N/A	N/A	N/A	N/A	N/A
Female	1																					No	307	106	5.6	153	Yes	Yes	2019-06-03	No	No	No	No	Non-Diabetic	N/A	No Diabetes	N/A	0	N/A	N/A	N/A	N/A	N/A	0	N/A	N/A	N/A	N/A	N/A
Male	4	No	285	106	5.5	123	No	234	75	5.7	87	No	183									No	245	113	5.6	155	Yes	Yes	2019-06-03	No	No	No	No	Pre-Diabetes	2012-10-08	No Diabetes	N/A	0	N/A	N/A	N/A	N/A	N/A	0	N/A	N/A	N/A	N/A	N/A
Female	2																No	201	80	5.4	97	No	255	79	5.5	95	Yes	Yes	2019-06-03	No	No	No	No	Non-Diabetic	N/A	No Diabetes	N/A	0	N/A	N/A	N/A	N/A	N/A	0	N/A	N/A	N/A	N/A	N/A
Male	4	No	490	104	5.6	129						No	311	92	5.7	105	No	269	92	5.6	102	No	299	89	5.7	108	Yes	Yes	2019-06-03	No	No	No	No	Pre-Diabetes	2013-02-17	No Diabetes	N/A	0	N/A	N/A	N/A	N/A	N/A	0	N/A	N/A	N/A	N/A	N/A
Male	3	No	222	126	6.1	145	No	229	126	6	147						No	180	121	6	133						Yes	Yes	2019-06-03	No	No	No	No	Pre-Diabetes	2011-03-11	No Diabetes	N/A	0	N/A	N/A	N/A	N/A	N/A	0	N/A	N/A	N/A	N/A	N/A
Female	2						No	342	89	5.9	122						No	221	80	5.6	104						Yes	Yes	2019-06-03	No	No	No	No	Pre-Diabetes	2009-11-13	No Diabetes	N/A	0	N/A	N/A	N/A	N/A	N/A	0	N/A	N/A	N/A	N/A	N/A
Female	1						No	347	92	5.7	118																Yes	Yes	2019-06-03	No	No	No	No	Pre-Diabetes	2010-07-14	No Diabetes	N/A	0	N/A	N/A	N/A	N/A	N/A	0	N/A	N/A	N/A	N/A	N/A
Male	4						No	225	91	5.5	121	No	170	70	5.4	83	No	259	93	5.3	123	No	228	59	5.5	60	Yes	Yes	2019-06-03	No	No	No	No	Non-Diabetic	N/A	No Diabetes	N/A	0	N/A	N/A	N/A	N/A	N/A	0	N/A	N/A	N/A	N/A	N/A
Female	3											No	167	76	5.8	95	Ye	213	75	6	100	Ye	213	79	5.6	101
Female	3						No	263	121	6.1	164	No	245	127	5.6	190						Ye	265	116	5.5	162
Female	4	No	413	75	5.3	101	No	341	111	5.2	159	Ye	332	79	5.3	101						No	381	138	5.3	203
Male	5	No	124	90	5.8	111	No	85	108	5.9	113	No	112				Ye	102	97	5.8	112	Ye	126	76	5.8	94
Male	3	No	535	86	5.6	102	No	341	97	5.6	107	Ye	415	68	5.5	80
Female	4	No	423	109	5.4	121	No	260	113	5.8	121	Ye	241	109	5.4	115						Ye	256	102	5.8	122
Female	2																Ye	201	88	5.5	136	Ye	208	84	5.4	125
Female	5	No	381	88	5.1	95	No	245	127	4.7	163	Ye	262				Ye	153		5.1		Ye	225	140	4.9	160
Female	2																Ye	256	116	5.6	169	No	230	98	5.5	147
Female	1											No	168	83	5.6	104
Male	4						No	146	94	5.9	108	No	145	99	5.5	114	No	265		5.4	88	No	219	108	5.6	120	Yes	Yes	2019-06-03	No	No	No	No	Non-Diabetic	N/A	No Diabetes	N/A	0	N/A	N/A	N/A	N/A	N/A	zero	N/A	N/A	N/A	N/A	N/A
Male	1																					No	267	73	5.5	91	Yes	Yes	2019-06-03	No	No	No	No	Non-Diabetic	N/A	No Diabetes	N/A	0	N/A	N/A	N/A	N/A	N/A	0	N/A	N/A	N/A	N/A	N/A
Male	3											No	450	83	5.8	114	No	220	69	5.7	82	No	282	55	5.6	63	Yes	No	2019-06-03	No	No	Yes	yes	Non-Diabetic	N/A	Type 2 Diabetes				N/A	N/A	N/A	N/A	0	N/A	N/A	N/A	N/A	N/A
Male	2											No	177	79	5.7	102	No	220	90	5.8	118						Yes	Yes	2019-06-03	No	No	No	No	Pre-Diabetes	2013-12-04	No Diabetes	N/A	0	N/A	N/A	N/A	N/A	N/A	0	N/A	N/A	N/A	N/A	N/A
Male	5	No	497	79	6.1	94	No	437	74	6	89	No	348	76	6.2	88	No	334	78	6.4	88	No	337	65	6.3	74	Yes	Yes	2019-06-03	No	No	No	No	Pre-Diabetes	2008-11-19	No Diabetes	N/A	0	N/A	N/A	N/A	N/A	N/A	0	N/A	N/A	N/A	N/A	N/A
Female	5	No	336	133	5.7	204	No	241	116	5.7	178	No	234	118	5.7	182	No	176	137	5.5	217	No	215	133	5.5	198	Yes	Yes	2019-06-03	No	No	No	No	Non-Diabetic	N/A	No Diabetes	N/A	0	N/A	N/A	N/A	N/A	N/A	0	N/A	N/A	N/A	N/A	N/A
Female	5	No	487	93	5	118	No	488	100	5.3	131	No	389	97	5.1	121	No	418	71	5.3	83	No	504	73	5.3	86	Yes	Yes	2019-06-03	No	No	No	No	Non-Diabetic	N/A	No Diabetes	N/A	0	N/A	N/A	N/A	N/A	N/A	0	N/A	N/A	N/A	N/A	N/A
Female	1																					No	179	82	5.5	105	Yes	Yes	2019-06-03	No	No	No	No	Non-Diabetic	N/A	No Diabetes	N/A	0	N/A	N/A	N/A	N/A	N/A	0	N/A	N/A	N/A	N/A	N/A
Female	1																No	156	96	5.4	122						Yes	Yes	2019-06-03	No	No	No	No	Non-Diabetic	N/A	No Diabetes	N/A	0	N/A	N/A	N/A	N/A	N/A	0	N/A	N/A	N/A	N/A	N/A
Male	2																No	357	90	5.5	114	No	405	70	5.4	91	Yes	Yes	2019-06-03	No	No	No	No	Non-Diabetic	N/A	No Diabetes	N/A	0	N/A	N/A	N/A	N/A	N/A	1	2012-11-30	N/A	N/A	N/A	N/A
Female	3											No	188	144	5.4	204	Ye	229	123	5.7	166	Ye	258	124	5.5	174
Male	3											No	216	98	5.5	112	Ye	263	90	5.5	119	Ye	304	96	5.4	116
Female	3											No	240	132	8.1	189	Ye	252	111	7.8	164	Ye	273	118	8.2	166
Female	2																Ye	257	80	6.6	114	Ye	338	88	6.7	117
Male	3											No	218	88	5.3	110	Ye	157	94	5.7	113	Ye	212	83	5.6	100
Female	1											Ye	195	133	5.7	147
Male	3											No	197	97	5.5	127	Ye	168	70	5.6	83	Ye	215	79	5.5	86
Female	3											No	229	78	6	104	Ye	268	78	6.3	111	Ye	284	86	6.2	123
Male	2																Ye	405	94	6	133	Ye	367	98	5.7	139
Male	3											No	175	81	5.8	113	Ye	170	94	5.7	140	Ye	288	82	5.6	116
Female	2																Ye	270	113	6.1	157	Ye	344	117	5.9	170
Female	2																Ye	124	89	5.6	120	Ye	160	90	5.3	127
Female	3						No	238	85	6.1	116						Ye	229	77	6.2	112	Ye	371	89	6.3	121
Female	3						No	215	117	5.4	154	Ye	284	125	5.4	171						Ye	223	91	5.3	111
Male	3						No	124	94	5.7	133	Ye	119	62	5.8	80	Ye	194	76	5.7	107
Female	1						No	288	102	5.3	131
Male	2																Ye	250	92	6.1	108	Ye	429	120	5.8	145
Female	2																Ye	288	94	5	119	Ye	443	106	5.3	146
Female	3						No	207	71	5.8	103						Ye	233	67	5.5	90	Ye	302	87	5.4	126
Female	3											No	127	74	5.3	97	Ye	139				No	205	82	5.4	111
Female	1																					Ye	180	103	6.4	133
Female	2											No	452	104	5.7	149	Ye	333	67	5.4	82
Female	2						No	121	67	5.5	97											No	163	57	5.3	85
Male	2											No	332	111	5.7	150						Ye	349	114	5.7	158
Female	1						No	1221	97	7	111
Female	1																					Ye	401	104	5.9	136
Female	4						No	348	91	5.7	126	No	351	96	5.8	138	Ye	276	65	5.9	84	Ye	321	64	5.9	80
Male	1																Ye	775	142	5.9	187
Female	4	No	321	87	5.8	120	No	226	92	5.9	126						Ye	174	100	5.8	142	Ye	300	103	5.6	150
Female	2																Ye	421	78	5.8	99	Ye	385	76	5.8	100
Male	2	No	318	105	6	129																No	253	116	5.4	153
Female	5	No	306	84	5.9	114	No	285	80	5.9	104	No	227	99	5.8	135	Ye	220	81	5.9	101	Ye	208	88	5.7	114
Female	5	No	354	111	7	144	No	242	124	10	152	Ye	242	113	7.3	144	Ye	301	156	13.6	197	Ye	285	111	6.7	133
Male	1											No	255	142	5.7	173
Female	4	No	399	104	5.9	147						No	214	111	6	162	Ye	193	97	6.3	139	Ye	221	102	5.9	150
Male	2																Ye	283	84	6.1	101	Ye	334	84	5.6	105
Male	4	No	336	85	6.1	111						No	222	86	5.7	81	Ye	226	94	6.1	89	No	250	98	6.1	92
Male	2											No	645	94	5	120	No	260	88	5.4	113
Female	1	No	411	128	5.9	179
Female	1	No	434	66	5.7	96
Male	5	No	317	73	5.3	92	No	233	72	5.3	86	No	272				Ye	192	114	5.5	161	Ye	257	95	5.7	131
Male	1											No	113	86	5.9	105
Female	1						No	299	82	5.7	107
Female	5	No	829	83	5.3	112	No	661	91	5.4	106	No	207	89	5.3	106	Ye	339	82	5.4	104	Ye	315	100	5.3	133
Male	5	No	281	108	5.9	115	No	347	67	5.6	68	No	245	93	5.8	109	Ye	225	111	5.6	114	Ye	442	91	6.1	115
Male	5	No	219	84	5.5	107	No	247	112	5.3	148	No	193	96	5.3	113	Ye	146	95	5.3	107	Ye	184	94	5.2	110
Male	4						No	293	85	6	96	No	244	77	5.7	85	No	256	78	6	91	Ye	284	78	5.9	100
Female	4	No	231	80	5.7	98	No	217	83	5.8	106						Ye	170	86	5.8	100	Ye	180	90	5.8	115	Yes	Yes	2019-06-14	No	No	No	No	Non-Diabetic	N/A	No Diabetes	N/A	0	N/A	N/A	N/A	N/A	N/A	0	N/A	N/A	N/A	N/A	N/A
Male	3						No	203	91	5.9	96	Ye	168									Ye	212	80	5.8	99	Yes	Yes	2019-06-14	No	No	No	No	Non-Diabetic	N/A	No Diabetes	N/A	0	N/A	N/A	N/A	N/A	N/A	0	N/A	N/A	N/A	N/A	N/A
Male	1	No	227	62	5.2	94																					Yes	Yes	2019-06-14	No	No	No	No	Non-Diabetic	N/A	No Diabetes	N/A	0	N/A	N/A	N/A	N/A	N/A	0	N/A	N/A	N/A	N/A	N/A
Female	5	No	491	102	6.4	140	No	345	122	5.7	171	No	421	138	5.6	188	Ye	316	136	5.6	189	Ye	332	139	5.8	193	Yes	Yes	2019-06-14	No	No	No	No	Non-Diabetic	N/A	No Diabetes	N/A	0	N/A	N/A	N/A	N/A	N/A	0	N/A	N/A	N/A	N/A	N/A
Male	3	No	367	90	6.1	122	No	331	93	5.9	127	No	248	129	5.6	163											Yes	Yes	2019-06-14	No	No	No	No	Non-Diabetic	N/A	No Diabetes	N/A	0	N/A	N/A	N/A	N/A	N/A	0	N/A	N/A	N/A	N/A	N/A
Female	3	No	273	81	5.6	105	No	202	80	5.6	101											Ye	241	153	5.8	224	Yes	Yes	2019-06-14	No	No	No	No	Non-Diabetic	N/A	No Diabetes	N/A	0	N/A	N/A	N/A	N/A	N/A	0	N/A	N/A	N/A	N/A	N/A
Male	5	No	233	88	5.6	124	No	146	79	5.4	108	Ye	250				No	244	88	5.6	123	Ye	220	86	5.7	116	Yes	yes	2019-06-14	No	No	No	No	Non-Diabetic	N/A	No Diabetes	N/A	0	N/A	N/A	N/A	N/A	N/A	0	N/A	N/A	N/A	N/A	N/A
Male	3											No	273	85	6.3	106	Ye	293	70	6.2	83	Ye	352	69	6.6	81	Yes	Yes	2019-06-14	No	No	Yes	Yes		N/A	Type 2 Diabetes	2013-02-13	0	N/A	N/A	N/A	N/A	N/A	0	N/A	N/A	N/A	N/A	N/A
Female	2	No	465	137	6.1	180						No	346	135	5.8	190											Yes	Yes	2019-06-14	No	No	No	No	Pre-Diabetes	2019-04-29		N/A	0	N/A	N/A	N/A	N/A	N/A	0	N/A	N/A	N/A	N/A	N/A
Female	2																Ye	141	73	5	94	Ye	234	78	5.1	98	yes	Yes	2019-06-14	No	No	No	No	Non-Diabetic	N/A	No Diabetes	N/A	0	N/A	N/A	N/A	N/A	N/A	0	N/A	N/A	N/A	N/A	N/A
Female	1						No	132	111	7.1	140																Yes	Yes	2019-06-14	No	No	No	No	Pre-Diabetes	1996-04-25		N/A	0	N/A	N/A	N/A	N/A	N/A	0	N/A	N/A	N/A	N/A	N/A
Male	1	No	429	98	5.7	129																					Yes	No	2019-06-14	No	No	No	No	Non-Diabetic	N/A		N/A
Male	4						No	225	99	5.8	128	No	205	81	5.8	95	Ye	156	101	5.9	131	Ye	227	97	6.1	126	Yes	No	2019-06-14	No	No	No	No	Non-Diabetic	N/A	No Diabetes	N/A
Female	1																No	599	90	5.2	102						Yes	Yes	2019-06-14	No	No	No	No	Non-Diabetic	N/A	No Diabetes	N/A	0	N/A	N/A	N/A	N/A	N/A	0	N/A	N/A	N/A	N/A	N/A
Female	3						No	247	85	5.8	106	Ye	167	105	5.8	128	Ye	327		6	54
Female	2						No	351	98	5.6	133						Ye	293		5.9	121
Female	1						No	393	124	5.5	179
Female	5	No	239	115	5.2	179	No	192	110	5.6	160	No	169				No	169			162	Ye	351		5	82
Male	1																					Ye	175		5.4	99
Female	1	No	422	102	5.8	125
Male	1																					Ye	239		5.5	99
Female	3	No	295	120	5.4	143	No	192	79	5.4	74	No	234	117	5.2	147
Male	2																Ye	562		5.9	101	Ye	837		6.2	69
Male	3						No	228	103	5.3	132	No	226				Ye	187		5.6	102
Female	3						No	793	89	6.8	109	No	567				Ye	972		8.9	114
Female	4						No	179	84	6.1	109	No	132	79	6	105	Ye	114		5.9	94	Ye	178		6	120
Female	1																					Ye	207	80	5.5	97	Yes	Yes	2019-05-30	No	No	No	No	Non-Diabetic	N/A	No Diabetes	N/A	0	N/A	N/A	N/A	N/A	N/A	0	N/A	N/A	N/A	N/A	N/A
Female	4	No	278	113	5.5	167	No	246	128	5.4	193	Ye	199	139	5.5	214	No	203	133	5.5	201						Yes	Yes	2019-05-30	No	No	No	No	Non-Diabetic	N/A	No Diabetes	N/A	0	N/A	N/A	N/A	N/A	N/A	0	N/A	N/A	N/A	N/A	N/A
Male	3	No	198	76	5.6	93											Ye	136	57	5.9	65	No	138	54	5.8	63	Yes	Yes	2019-05-30	No	No	No	No	Non-Diabetic	N/A	No Diabetes	N/A	0	N/A	N/A	N/A	N/A	N/A	0	N/A	N/A	N/A	N/A	N/A
Female	5	No	421	94	5.5	125	No	261	114	5.8	160	No	314	94	5.5	124	No	279	111	5.9	159	Ye	272	100	5.3	144	Yes	Yes	2019-05-30	No	No	No	No	Non-Diabetic	N/A	No Diabetes	N/A	0	N/A	N/A	N/A	N/A	N/A	0	N/A	N/A	N/A	N/A	N/A
Female	5	No	384	105	5.7	133	No	273	115	5.4	147	Ye	283	92	5.8	122	Ye	505	110	5.3	140	Ye	689	101	5.5	132	Yes	Yes	2019-05-30	No	No	No	No	Non-Diabetic	N/A	No Diabetes	N/A	0	N/A	N/A	N/A	N/A	N/A	0	N/A	N/A	N/A	N/A	N/A
Female	5	No	280	74	6	110	No	242	90	6.3	135	No	225				No	202	102	5.7	156	Ye	289	81	5.9	106	Yes	Yes	2019-05-30	No	No	No	No	Pre-Diabetes	2016-11-15	No Diabetes	N/A	0	N/A	N/A	N/A	N/A	N/A	0	N/A	N/A	N/A	N/A	N/A
Female	5	No	218	106	5.2	154	No	174	99	6	141	No	152	102	5.4	147	Ye	130	100	5.6	143	Ye	178	108	5.4	151	Yes	Yes	2019-05-30	No	No	No	No	Non-Diabetic	N/A	No Diabetes	N/A	0	N/A	N/A	N/A	N/A	N/A	0	N/A	N/A	N/A	N/A	N/A
Female	1	No	267	89	5.9	133																					Yes	Yes	2019-05-30	No	No	No	No	Pre-Diabetes	2011-12-01	No Diabetes	N/A	0	N/A	N/A	N/A	N/A	N/A	0	N/A	N/A	N/A	N/A	N/A
Female	3	No	305	82	5.6	115	No	272	85	5.7	113						Ye	231	93	5.7	132						Yes	Yes	2019-05-30	No	No	No	No	Non-Diabetic	N/A	No Diabetes	N/A	0	N/A	N/A	N/A	N/A	N/A	0	N/A	N/A	N/A	N/A	N/A
Female	3						No	892	97	5.5	121	Ye	881	71	5.7	75						Ye	481	96	5.9	127	Yes	Yes	2019-05-30	No	No	No	No	Non-Diabetic	N/A	No Diabetes	N/A	0	N/A	N/A	N/A	N/A	N/A	0	N/A	N/A	N/A	N/A	N/A
Female	4	No	446	128	7	176	No	394	96	6.2	130	No	284									Ye	338	86	6.2	107	Yes	Yes	2019-05-30	No	No	No	No	Pre-Diabetes	2018-04-03	No Diabetes	N/A	0	N/A	N/A	N/A	N/A	N/A	0	N/A	N/A	N/A	N/A	N/A
Female	1																Ye	263	97	6.9	106						Yes	No	2019-05-30	Yes	No	No	Yes	Non-Diabetic	N/A	Type 2 Diabetes		0	N/A	N/A	N/A	N/A	N/A	0	N/A	N/A	N/A	N/A	N/A
Male	5	No	469	91	5.5	111	No	312	103	5.6	124	No	308	91	5.6	117	No	269	83	5.6	103	Ye	380	100	5.8	127	Yes	Yes	2019-05-30	No	No	No	No	Non-Diabetic	N/A	No Diabetes	N/A	0	N/A	N/A	N/A	N/A	N/A	0	N/A	N/A	N/A	N/A	N/A
Male	1																					No	124	77	5.3	103	Yes	Yes	2019-06-19	No	No	No	No	Non-Diabetic	N/A	No Diabetes	N/A	0	N/A	N/A	N/A	N/A	N/A	0	N/A	N/A	N/A	N/A	N/A
Female	1																					No	313	82	5.6	115	Yes	Yes	2019-06-19	No	No	No	No	Non-Diabetic	N/A	No Diabetes	N/A	0	N/A	N/A	N/A	N/A	N/A	0	N/A	N/A	N/A	N/A	N/A
Female	1																					No	356	73	5.5	93	Yes	Yes	2019-06-19	No	No	No	No	Non-Diabetic	N/A	No Diabetes	N/A	0	N/A	N/A	N/A	N/A	N/A	0	N/A	N/A	N/A	N/A	N/A
Female	1																					No	346	86	5.3	111	Yes	Yes	2019-06-19	No	No	No	No	Non-Diabetic	N/A	No Diabetes	N/A	0	N/A	N/A	N/A	N/A	N/A	0	N/A	N/A	N/A	N/A	N/A
Male	1																					No	278	86	5.5	120	Yes	Yes	2019-06-19	No	No	No	No	Non-Diabetic	N/A	No Diabetes	N/A	0	N/A	N/A	N/A	N/A	N/A	0	N/A	N/A	N/A	N/A	N/A
Female	1																					No	209	132	5.5	194	Yes	Yes	2019-06-19	No	No	No	No	Non-Diabetic	N/A	No Diabetes	N/A	0	N/A	N/A	N/A	N/A	N/A	0	N/A	N/A	N/A	N/A	N/A
Female	1																					Ye	356	116	5.4	167	Yes	Yes	2019-06-19	No	No	No	No	Non-Diabetic	N/A	No Diabetes	N/A	0	N/A	N/A	N/A	N/A	N/A	0	N/A	N/A	N/A	N/A	N/A
Female	3											No	250	79	5.5	112	No	291	71	24.8	103	No	267	84	5.4	124
Male	2																No	271		12.4	167	No	345	113	10.7	150
Male	2											No	2331	88	5.2	122	No	729	80	5.4	104
Female	3						No	499	81	5.6	114						No	296	104	5.7	146	No	385	122	5.8	177
Female	3											No	363	114	5.6	154	No	268	110	5.9	147	No	297	111	5.7	148
Male	3						No	1108	119	5.4	125	No	331	132	5.3	141						No	412		5.4	128
Female	3											No	347	85	5.8	106	No	240	82	5.9	101	No	414	87	5.8	106
Male	1						No	184	98	5.1	126
Male	3											No	188	121	5.3	157	No	301	103	5.2	141	No	313	113	5.1	161
Female	2											No	155	89	6.1	109						No	254	91	5.7	117
Male	2																No	213	102	6.3	122	No	325	106	6.1	128
Female	3											No	219	96	5.4	134	No	204	102	5.3	149	No	340	88	5.5	123
Female	3											No	254	97	6	139	No	206	91	5.9	135	No	333	83	5.8	121
Male	1																					No	189	98	5.6	115
Female	5	No	404	91	5.7	123	No	321	87	5.7	111	No	389	92	5.6	129	Ye	240	106	5.4	144	Ye	264	115	5.4	162	Yes	Yes	2019-05-23	No	No	No	No	Non-Diabetic	N/A	No Diabetes	N/A	0	N/A	N/A	N/A	N/A	N/A	1	2016-04-03	N/A	N/A	N/A	N/A
Female	2																Ye	227	91	7.7	113	Ye	231	78	6.5	94	Yes	Yes	2019-05-23	No	No	No	No		N/A	Type 2 Diabetes	2004-03-01	0	N/A	N/A	N/A	N/A	N/A	0	N/A	N/A	N/A	N/A	N/A
Female	3	No	677	84	5.8	100	No	498	76		87	Ye	450														Yes	Yes	2019-05-23	No	No	No	No	Non-Diabetic	N/A	No Diabetes	N/A	0	N/A	N/A	N/A	N/A	N/A	0	N/A	N/A	N/A	N/A	N/A
Male	2	No	377	96	5.9	118						No	207	83	5.7	95											Yes	Yes	2019-05-23	No	No	No	No	Non-Diabetic	N/A	No Diabetes	N/A	0	N/A	N/A	N/A	N/A	N/A	0	N/A	N/A	N/A	N/A	N/A
Female	2											No	207	93	5.3	111	Ye	240	77	5.4	117						Yes	Yes	2019-05-23	No	No	No	No	Non-Diabetic	N/A	No Diabetes	N/A	0	N/A	N/A	N/A	N/A	N/A	0	N/A	N/A	N/A	N/A	N/A
Male	3	No	509	83	7	96	No	324	95	6.9	115	No	353	78	6.6	74											Yes	Yes	2019-05-23	No	No	No	No		N/A	Type 2 Diabetes	2006-05-11	0	N/A	N/A	N/A	N/A	N/A	0	N/A	N/A	N/A	N/A	N/A
Male	4						No	129	89	6.2	108	Ye	156	83	5.8	102	Ye	248	69	6	87	Ye	159	68	6.2	91	Yes	Yes	2019-05-23	No	No	No	No	Non-Diabetic	N/A	No Diabetes	N/A	0	N/A	N/A	N/A	N/A	N/A	0	N/A	N/A	N/A	N/A	N/A
Female	5	No	393	77	5.3	112	No	297	99	5.2	135	No	244	106	5.1	107	Ye	304	83	5.4	105	Ye	329	86	5.5	115	Yes	Yes	2019-05-23	No	No	No	No	Non-Diabetic	N/A	No Diabetes	N/A	0	N/A	N/A	N/A	N/A	N/A	0	N/A	N/A	N/A	N/A	N/A
Female	2						No	198	84	6	112	Ye	262
Male	1																Ye	231	83	5.6	112
Male	3	No	365	110	5.6	136	No	284	118	5.5	156	No	342	112	5.5	126
Female	2						No	264	104	5.5	133	Ye	227
Male	2											Ye	179	89	6.1	97						No	254	75	6	76
Male	1	No	515	115	5.5	148
Female	1																					Ye	285	87	5	119
Female	3	No	835	106	5.8	140	No	432	110	5.7	128	No	434	114	5.4	155
Female	3	No	495	123	5.4	181						No	366	132	5.6	201						Ye	349	129	5.7	185
Male	4	No	421	91	5.9	117	No	236	59	6.4	65	No	339	61	6.1	69	Ye	371		6.4
Male	5	No	247	93	5.5	129	No	315	87	5.4	123	No	159	96	5.4	132	Ye	203	74	5.3	97	Ye	178	92	5.5	130
Male	2	No	268	102	5.7	141						Ye	190
Female	1																					Ye	262	81	5.8	106
Male	1	No	122	86	5.5	113
Female	1																Ye	214	126	5.9	178
Female	5	No	154	66	5.9	92	No	232	87	5.8	83	No	216	68	5.6	90	Ye	456	70	5.6	92	No	236	61	5.7	78
Female	1	No	300	101	5.5	134
Male	1											No	169	87	5.6	121
Male	3	No	424	94	6.3	99						No	350	94	6.2	109	Ye	245	83	6.9	78
Male	4						No	288	95	5.6	99	No	383	81	6	82	Ye	394		5.8	57	Ye	360		5.9	70
Male	5	No	314	96	6.3	103	No	251	87	5.9	93	No	219	95	6.1	102	Ye	191		6	99	Ye	315		6.1	67
Female	4	No	209	79	5.6	93	No	143	108	5.7	121	Ye	219	74	5.5	73	Ye	380		6	53
Female	3											No	255	78	5.5	105	Ye	238		5.6	87	Ye	312		5.6	87
Male	5	No	355	94	5.8	102	No	387	91	5.5	112	No	311	104	5.6	119	Ye	216		5.8	94	Ye	363		5.6	73
Female	1	No	477	85	5.3	106
Female	5	No	205	122	6.1	155	No	166	130	5.9	165	No	168	108	6	134	Ye	153		6	119	Ye	162		5.9	122
Male	5	No	269	89	5.7	121	No	272	86	5.4	116	No	225	87	5.6	115	Ye	193		5.8	98	Ye	212		5.6	65
Female	1																					Ye	309	102	5.5	142
Male	1																					Ye	209	79	5.2	105
Male	2																Ye	167	106	5.9	141	Ye	181	146	5.9	214
Male	3						No	129	77	5.3	94						Ye	161	92	5.5	112	Ye	231	90	5.5	109
Female	1																					Ye	403	110	6.1	146
Female	1																					Ye	355	121	5.9	169
Female	2						No	145	123	5.3	173											Ye	204	116	5.5	164	Yes	Yes	2019-06-14	No	No	No	No	Non-Diabetic	N/A	No Diabetes	N/A	0	N/A	N/A	N/A	N/A	N/A	0	N/A	N/A	N/A	N/A	N/A
Female	1	No	140	144	5.6	143																					Yes	Yes	2019-06-14	No	No	No	No	Non-Diabetic	N/A	No Diabetes	N/A	0	N/A	N/A	N/A	N/A	N/A	0	N/A	N/A	N/A	N/A	N/A
Female	1	No	346	153	8.4	183																					Yes	Yes	2019-06-14	No	No	No	No		N/A	Type 1 Diabetes	2008-01-01	0	N/A	N/A	N/A	N/A	N/A	0	N/A	N/A	N/A	N/A	N/A
Female	1						No	348	95	5.4	121																Yes	Yes	2019-06-14	No	No	No	No	Non-Diabetic	N/A	No Diabetes	N/A	0	N/A	N/A	N/A	N/A	N/A	0	N/A	N/A	N/A	N/A	N/A
Female	4	No	240	155	5.9	249	No	174	123	5.7	189						Ye	127	95	5.8	147	Ye	196	140	5.5	220	Yes	Yes	2019-06-14	No	No	No	No	Non-Diabetic	N/A	No Diabetes	N/A	0	N/A	N/A	N/A	N/A	N/A	0	N/A	N/A	N/A	N/A	N/A
Male	4	No	354	89	5.5	114						No	282	77	6.1	91	Ye	211	83	5.7	108	Ye	278	82	5.6	98	Yes	Yes	2019-06-14	No	No	No	No	Non-Diabetic	N/A	No Diabetes	N/A	0	N/A	N/A	N/A	N/A	N/A	0	N/A	N/A	N/A	N/A	N/A
Female	4	No	541	94	5.8	124	No	328	96	5.9	127						Ye	362	101	6	136	No	399	85	6	110	Yes	Yes	2019-06-14	No	No	No	No	Non-Diabetic	N/A	No Diabetes	N/A	0	N/A	N/A	N/A	N/A	N/A	0	N/A	N/A	N/A	N/A	N/A
Female	1																					Ye	350	136	5.7	204	Yes	Yes	2019-06-14	No	No	No	No	Non-Diabetic	N/A	No Diabetes	N/A	0	N/A	N/A	N/A	N/A	N/A	0	N/A	N/A	N/A	N/A	N/A
Female	3											No	167	81	5.7	106	Ye	251	85	5.6	118	Ye	300	80	5.7	104	Yes	Yes	2019-06-14	No	No	No	No	Non-Diabetic	N/A	No Diabetes	N/A	0	N/A	N/A	N/A	N/A	N/A	0	N/A	N/A	N/A	N/A	N/A
Female	3	No	281	94	6.5	127	No	240	97	6.2	129						Ye	203	96	6.4	130						Yes	Yes	2019-06-14	No	No	No	No		N/A	Type 1 Diabetes	2014-01-01	0	N/A	N/A	N/A	N/A	N/A	0	N/A	N/A	N/A	N/A	N/A
Female	4	No	285	117	5.5	174	No	237	107	5.7	147	Ye	166	106	5.6	150						Ye	187	104	5.9	144	Yes	Yes	2019-06-15	No	No	No	No	Non-Diabetic	N/A	No Diabetes	N/A	0	N/A	N/A	N/A	N/A	N/A	0	N/A	N/A	N/A	N/A	N/A
Female	4						No	363	80	5.3	114	No	249	86	5.3	122	Ye	222	86	5.1	116	Ye	277	103	5.2	147	Yes	Yes	2019-06-14	No	No	No	No	Non-Diabetic	N/A	No Diabetes	N/A	0	N/A	N/A	N/A	N/A	N/A	0	N/A	N/A	N/A	N/A	N/A
Female	2																Ye	167	132	5.6	180	Ye	211	113	5.5	164	Yes	Yes	2019-06-14	No	No	No	No	Non-Diabetic	N/A	No Diabetes	N/A	0	N/A	N/A	N/A	N/A	N/A	0	N/A	N/A	N/A	N/A	N/A
Female	3	No	329	87	5.6	138	No	218	89	5.5	131						Ye	219	66	5.6	103						Yes	Yes	2019-06-14	No	No	No	No	Non-Diabetic	N/A	No Diabetes	N/A	0	N/A	N/A	N/A	N/A	N/A	0	N/A	N/A	N/A	N/A	N/A
Female	4	No	220	85	5.5	93	No	203	78	5.8	84	Ye	252	92		105						Ye	229	90	6.1	104	Yes	yes	2019-06-14	No	No	No	No	Non-Diabetic	N/A	No Diabetes	N/A	0	N/A	N/A	N/A	N/A	N/A	0	N/A	N/A	N/A	N/A	N/A
Male	4	No	338	101	5.6	136	No	221	81	5.8	95						Ye	249	83	5.7	78	Ye	398	79	5.4	97	Yes	Yes	2019-05-30	No	No	No	No	Non-Diabetic	N/A	No Diabetes	N/A	0	N/A	N/A	N/A	N/A	N/A	0	N/A	N/A	N/A	N/A	N/A
Female	4	No	400	92	5.7	96						No	365	115	5.9	142	Ye	305	97	6	130	Ye	380	115	6.1	156	Yes	Yes	2019-05-30	No	No	No	No	Non-Diabetic	N/A	No Diabetes	N/A	0	N/A	N/A	N/A	N/A	N/A	0	N/A	N/A	N/A	N/A	N/A
Male	4						No	347	89	5.4	101	No	236	89	5.6	115	Ye	249	101	5.4	124	Ye	253	76	5.3	92	Yes	Yes	2019-05-30	No	No	No	No	Non-Diabetic	N/A	No Diabetes	N/A	0	N/A	N/A	N/A	N/A	N/A	zero	N/A	N/A	N/A	N/A	N/A
Female	4						No	409	83	5.9	108	No	312	89	5.9	112	Ye	291	99	6	131	No	364	92	6.1	106	Yes	Yes	2019-05-30	No	No	No	No	Non-Diabetic	N/A	No Diabetes	N/A	0	N/A	N/A	N/A	N/A	N/A	0	N/A	N/A	N/A	N/A	N/A
Female	4						No	279	115	5.7	160	Ye	133				Ye	220	86	5.5	112	Ye	258	79	5.4	96	Yes	Yes	2019-05-30	No	No	No	No	Non-Diabetic	N/A	No Diabetes	N/A	0	N/A	N/A	N/A	N/A	N/A	zero	N/A	N/A	N/A	N/A	N/A
Female	2						No	542	95	5.8	124	Ye	399														No	No
Male	3	No	277	82	5.5	92	No	206	80	5.6	76	Ye	185	80	5.6	89											No	No
Male	4						No	210	81	5.3	105	No	316	79	5.6	107	Ye	230	74	5.5	94	Ye	311	71	5.4	86	Yes	Yes	2019-05-30	No	No	No	No	Non-Diabetic	N/A	No Diabetes	N/A	0	N/A	N/A	N/A	N/A	N/A	0	N/A	N/A	N/A	N/A	N/A
Male	4						No	251	118	5.6	131	No	114	111	5.6	123	Ye	106	95	5.5	114	Ye	111	70	5.4	79	Yes	Yes	2019-05-30	No	No	No	No	Non-Diabetic	N/A	No Diabetes	N/A	0	N/A	N/A	N/A	N/A	N/A	0	N/A	N/A	N/A	N/A	N/A
Male	1																					Ye	568	93	5.5	110
Male	1	No	212	109	5.4	132
Male	4						No	125	86	5.8	112	No	103	86	5.9	112	No	121	63	6	70	Ye	190	62	6	71
Male	5	No	474	98	6.1	129	No	298	100	6	132	No	273	101	5.9	137	Ye	292	82	6.3	105	Ye	490	66	6.1	77
Male	1	No	331	100	5.4	134
Male	1																					No	220	80	6.3	98
Male	1																Ye	97	106	5.5	138
Female	5	No	331	77	5.5	102	No	421	77	5.7	106	Ye	232	104	5.6	148	Ye	313	86	5.4	123	No	249	67	5.9	96
Male	1						No	171	82	5.4	102
Male	5	No	275	91	5.4	99	No	171	70	5.4	73	Ye	188	74	5.5	82	Ye	212	70	5.5	80	No	193	61	5.6	60
Female	1																No	222	92	5.9	135
Female	3						No	403	83	5.5	97	No	418	122	5.4	153						No	600	74	5.7	85
Male	2	No	342	101	5.7	112	No	249	82	5.9	90
Female	4	No	292	76	5.8	108	No	175	78	6.1	106						Ye	108	67	6.1	90	No	209	65	5.8	89
Female	1											No	568	94	7.2	117
Male	1																					No	368	84	5.9	97
Male	2	No	383	144	5.9	185	No	244	96	6.7	103
Male	1																					Ye	457	88	6.1	95	Yes	Yes	2019-05-24	No	No	No	No		N/A	Type 2 Diabetes	2018-08-13	0	N/A	N/A	N/A	N/A	N/A	0	N/A	N/A	N/A	N/A	N/A
Male	3						No	263	87	6.9	97	Ye	207				Ye	268	77	9.3	82						Yes	Yes	2019-05-24	No	No	No	No		N/A	Type 2 Diabetes	2019-01-07	0	N/A	N/A	N/A	N/A	N/A	0	N/A	N/A	N/A	N/A	N/A
Female	2						No	212	80	5.7	107						Ye	281	79	5.7	109						Yes	Yes	2019-05-24	No	No	No	No	Non-Diabetic	N/A	No Diabetes	N/A	0	N/A	N/A	N/A	N/A	N/A	0	N/A	N/A	N/A	N/A	N/A
Female	4						No	175	93	6.5	110	No	98	103	6.2	122	Ye	113	93	6.1	116	Ye	158	80	6	96	Yes	Yes	2019-05-24	No	No	No	No		N/A	Type 2 Diabetes	2019-05-08	0	N/A	N/A	N/A	N/A	N/A	0	N/A	N/A	N/A	N/A	N/A
Female	1																					Ye	181	88	5.6	130	Yes	Yes	2019-05-24	No	No	No	No	Non-Diabetic	N/A	No Diabetes	N/A	0	N/A	N/A	N/A	N/A	N/A	0	N/A	N/A	N/A	N/A	N/A
Male	1																Ye	161	138	5.5	173						Yes	Yes	2019-05-24	No	No	No	No	Non-Diabetic	N/A	No Diabetes	N/A	0	N/A	N/A	N/A	N/A	N/A	0	N/A	N/A	N/A	N/A	N/A
Female	3											Ye	143	91	5.6	117	Ye	140	94	5.6	123	Ye	166	100	5.5	134	Yes	Yes	2019-05-24	No	No	No	No	Non-Diabetic	N/A	No Diabetes	N/A	0	N/A	N/A	N/A	N/A	N/A	0	N/A	N/A	N/A	N/A	N/A
Female	1						No	147	111	5.2	146
Male	2											No	295	95	12.4	92						Ye	332	134	6.6	145	Yes	No	2019-05-24	No	No	No	No		N/A	Type 2 Diabetes	2019-05-09	1		N/A	N/A	N/A	N/A	0	N/A	N/A	N/A	N/A	N/A
Female	2											No	284	80	6.5	103	Ye	248	76	7.6	99						Yes	Yes	2019-05-24	No	No	No	No		N/A	Type 2 Diabetes	1919-02-01	0	N/A	N/A	N/A	N/A	N/A	0	N/A	N/A	N/A	N/A	N/A
Female	4						No	280	110	5.2	148	No	248	110	5.2	157	No	318	99	5.3	137	No	366	103	5.3	139
Female	4						No	386	85	5.3	105	Ye	290	90	5.3	112	Ye	419	82	5.9	109	Ye	357	76	5.6	93	Yes	Yes	2019-07-03	No	No	No	No	Pre-Diabetes	2016-11-30	No Diabetes	N/A	0	N/A	N/A	N/A	N/A	N/A	0	N/A	N/A	N/A	N/A	N/A
Female	4						No	291	82	5.8	100	Ye	282	74	5.8	93	Ye	419	74	5.7	93	Ye	481	64	5.6	80	Yes	Yes	2019-07-03	No	No	No	No	Pre-Diabetes	2016-03-11	No Diabetes	N/A	0	N/A	N/A	N/A	N/A	N/A	0	N/A	N/A	N/A	N/A	N/A
Female	1	No	318	90	5.4	119																					Yes	Yes	2019-07-03	No	No	No	No	Non-Diabetic	N/A	No Diabetes	N/A	0	N/A	N/A	N/A	N/A	N/A	0	N/A	N/A	N/A	N/A	N/A
Male	1						No	194	99	7.4	113																Yes	Yes	2019-07-03	No	No	No	No	Non-Diabetic	N/A	Type 2 Diabetes	2011-06-23	0	N/A	N/A	N/A	N/A	N/A	0	N/A	N/A	N/A	N/A	N/A
Male	5	No	309	83	5.6	108	No	289		5.9		No	215		5.7	81	Ye	228	97	5.7	127	Ye	303	92	5.8	105	Yes	Yes	2019-07-03	No	No	No	No	Pre-Diabetes	2010-09-03	No Diabetes	N/A	0	N/A	N/A	N/A	N/A	N/A	0	N/A	N/A	N/A	N/A	N/A
Male	3	No	355	93	5.6	124	No	302	110	5.8	136						No	257	98	5.9	124
Male	2																No	283	80	5.7	101	No	300	80	5.5	100
Female	3						No	139	116	5.1	143	No	154	79	5.2	83						No	179	117	5.1	158
Female	5	No	386	104	5.5	144	No	255	105	5.3	150	No	269	64	5.6	76	No	271	72	5.4	90	No	356	71	5.6	87
Female	2	No	410	85	6.6	116	No	382	85	6.2	110
Male	1						No	496	107	6	127
Male	1						No	207	80	6.2	97
Female	3											No	480	94	9.1	98	No	380		8.5	57	No	502		7.7
Female	4	No	232	114	5.9	161	No	132	129	5.7	178	No	208	137	5.6	196						No	274		5.7	129
Male	1	No	261	98	6	120
Female	3						No	296	78	5.6	93						No	233		5.7	110	No	422		5.7	74	Yes	Yes	2019-06-19	No	No	No	No	Non-Diabetic	N/A	No Diabetes	N/A	0	N/A	N/A	N/A	N/A	N/A	0	N/A	N/A	N/A	N/A	N/A
Female	2						No	388	118	5.9	165						Ye	380	110	5.7	156						Yes	Yes	2019-06-19	No	No	No	No	Pre-Diabetes	2012-06-14		N/A	0	N/A	N/A	N/A	N/A	N/A	0	N/A	N/A	N/A	N/A	N/A
Female	4						No	117	95	6.7	118	No	151	76	6.3	84	No	97		6.7	66	No	157	79	6.5	92	Yes	Yes	2019-06-19	No	No	No	No		N/A	Type 2 Diabetes	2011-06-30	0	N/A	N/A	N/A	N/A	N/A	0	N/A	N/A	N/A	N/A	N/A
Female	1						No	379	115	6	167																Yes	Yes	2019-06-19	No	No	No	No	Pre-Diabetes	2012-07-26		N/A	0	N/A	N/A	N/A	N/A	N/A	0	N/A	N/A	N/A	N/A	N/A
Female	2						No	212	114	6.1	162	No	222	109	6.1	147											Yes	Yes	2019-06-21	No	No	No	No	Pre-Diabetes	2013-02-13	No Diabetes	N/A	0	N/A	N/A	N/A	N/A	N/A	0	N/A	N/A	N/A	N/A	N/A
Female	4						No	560	129	5.9	174	No	287	147	5.7	204	Ye	594	151	6	213	Ye	267	156	6.1	219	Yes	Yes	2019-06-21	No	No	No	No	Pre-Diabetes	2017-11-21	No Diabetes	N/A	0	N/A	N/A	N/A	N/A	N/A	0	N/A	N/A	N/A	N/A	N/A
Female	2																Ye	198	73	5.3	104	Ye	268	78	5.5	103	Yes	Yes	2019-06-21	No	No	No	No	Non-Diabetic	N/A	No Diabetes	N/A	0	N/A	N/A	N/A	N/A	N/A	0	N/A	N/A	N/A	N/A	N/A
Female	2						No	327	87	6.6	91						Ye	278	79	7.1	91						Yes	Yes	2019-06-21	No	Yes	No	No	Non-Diabetic	N/A	Type 2 Diabetes	2008-01-01	0	N/A	N/A	N/A	N/A	N/A	1	1999-01-01	N/A	N/A	N/A	N/A
Male	3											Ye	352	100	5.4	129	Ye	288	92	5.5	120	Ye	276	96	5.4	127
Male	4						No	303	91	5.3	98	Ye	263	70	5.2	70	Ye	285	73	5.5	81	Ye	236	76	5.4	88
Male	1	No	477	76	5.8	99
Male	3											No	210	132	5.7	180	No	163	107	6	144	Ye	189	112	5.8	159
Female	1	No	376	104	5.6	151																					Yes	Yes	2019-06-14	No	No	No	No	Non-Diabetic	N/A	No Diabetes	N/A	0	N/A	N/A	N/A	N/A	N/A	0	N/A	N/A	N/A	N/A	N/A
Male	4	No	349	101	5.5	136	No	166	107	5.4	142	Ye	181	104	5.8	135	Ye	251	127	5.4	177						Yes	Yes	2019-06-14	No	No	No	No	Non-Diabetic	N/A	No Diabetes	N/A	0	N/A	N/A	N/A	N/A	N/A	0	N/A	N/A	N/A	N/A	N/A
Female	5	No	439	97	6.7	94	No	265	85	6	85	No	255	92	6	105	Ye	185	85	6.1	92	Ye	300	96	6	105	Yes	Yes	2019-06-14	No	No	No	No	Pre-Diabetes	2007-06-14	Type 2 Diabetes	2016-05-06	0	N/A	N/A	N/A	N/A	N/A	0	N/A	N/A	N/A	N/A	N/A
Male	1											No	203	82	5.8	112											Yes	Yes	2019-06-14	No	No	No	No	Non-Diabetic	N/A	No Diabetes	N/A	0	N/A	N/A	N/A	N/A	N/A	0	N/A	N/A	N/A	N/A	N/A
Male	1											No	283	88	5.9	115											Yes	Yes	2019-06-14	No	No	No	No	Pre-Diabetes	2013-02-04		N/A	0	N/A	N/A	N/A	N/A	N/A	0	N/A	N/A	N/A	N/A	N/A
Male	4						No	381	115	5.6	143	No	422	105	5.4	126	Ye	264	76	5.6	88	Ye	463	77	5.5	89	Yes	Yes	2019-06-14	No	No	No	No	Non-Diabetic	N/A	No Diabetes	N/A	0	N/A	N/A	N/A	N/A	N/A	0	N/A	N/A	N/A	N/A	N/A
Male	1						No	186	74	6.1	100																Yes	Yes	2019-06-25	No	No	No	No	Pre-Diabetes	2018-11-01		N/A	0	N/A	N/A	N/A	N/A	N/A	0	N/A	N/A	N/A	N/A	N/A
Male	4						No	284	118	5.4	131	No	159	112	5.7	117	Ye	152	114	5.6	126	Ye	167	105	5.5	119	Yes	Yes	2019-06-25	No	No	No	No	Non-Diabetic	N/A	No Diabetes	N/A	0	N/A	N/A	N/A	N/A	N/A	0	N/A	N/A	N/A	N/A	N/A
Male	2																Ye	364	93	7.8	114	Ye	329	81	6.9	94	Yes	Yes	2019-06-25	No	No	No	No		N/A	Type 2 Diabetes	2011-01-01	0	N/A	N/A	N/A	N/A	N/A	0	N/A	N/A	N/A	N/A	N/A
Female	2	No	260	130	5.9	174	No	180	117	6.1	171																Yes	Yes	2019-06-25	No	No	No	No	Non-Diabetic	N/A	No Diabetes	N/A	0	N/A	N/A	N/A	N/A	N/A	1	2013-03-01	N/A	N/A	N/A	N/A
Male	5	No	298	149	5.5	181	No	217	189	5.4	242	Ye	273	152	5.5	186	Ye	267	175	5.4	238	Ye	270	108	5.7	149	Yes	Yes	2019-06-25	No	No	No	No	Non-Diabetic	N/A	No Diabetes	N/A	0	N/A	N/A	N/A	N/A	N/A	0	N/A	N/A	N/A	N/A	N/A
Male	4	No	366	80	5.8	108						No	222	83	5.8	115	Ye	259	119	6.3	164	Ye	304	93	5.9	126	Yes	Yes	2019-06-25	No	No	No	No		N/A	Type 2 Diabetes	2014-09-26	0	N/A	N/A	N/A	N/A	N/A	0	N/A	N/A	N/A	N/A	N/A
Male	4						No	199	86	6.8	97	Ye	201				Ye	274	77	6.6	88	Ye	238	66	6.5	74	Yes	Yes	2019-06-25	No	No	No	No		N/A	Type 2 Diabetes	2007-04-02	0	N/A	N/A	N/A	N/A	N/A	0	N/A	N/A	N/A	N/A	N/A
Male	2						No	298	109	5.2	143											Ye	291	149	5.4	214	Yes	Yes	2019-06-25	No	No	No	No	Non-Diabetic	N/A	No Diabetes	N/A	0	N/A	N/A	N/A	N/A	N/A	0	N/A	N/A	N/A	N/A	N/A
Male	2																Ye	228	80	5.8	93	Ye	287	70	5.8	81	Yes	Yes	2019-06-25	No	No	No	No	Non-Diabetic	N/A	No Diabetes	N/A	0	N/A	N/A	N/A	N/A	N/A	0	N/A	N/A	N/A	N/A	N/A
Male	1						No	251	75	5.6	91
Female	3	No	529	78	5.5	95						Ye	472	73	5.3	97	Ye	393	80
Male	1																					No	390		5.5	93
Female	2											No	266	84	5.7	107						Ye	457		5.8	89
Male	2											No	234	107	5.3	129						No	275		5.6	76
Male	1											No	275	128	5.4	153
Male	1	No	297	88	5.9	116
Male	1	No	360	95	5.8	110
Male	2											Ye	325	88	5.4	102						No	688
Female	5	No	517	76	5.7	94	No	350	65	5.6	76	No	377	70	6	81	Ye	383	61	5.7	71	Ye	435	58	5.9	64	Yes	Yes	2019-06-20	No	No	No	No	Non-Diabetic	N/A	No Diabetes	N/A	0	N/A	N/A	N/A	N/A	N/A	0	N/A	N/A	N/A	N/A	N/A
Male	1																					Ye	255	78	6.4	93	Yes	Yes	2019-06-20	No	No	No	No	Non-Diabetic	N/A	Type 2 Diabetes	2011-11-08	0	N/A	N/A	N/A	N/A	N/A	0	N/A	N/A	N/A	N/A	N/A
Female	4	No	251	98	5.6	137						No	170	91	6.1	111	Ye	166	90	5.8	123	Ye	218	101	5.9	133	Yes	Yes	2019-06-20	No	No	No	No	Non-Diabetic	N/A	No Diabetes	N/A	0	N/A	N/A	N/A	N/A	N/A	0	N/A	N/A	N/A	N/A	N/A
Female	1	No	381	75	5.5	106																					Yes	Yes	2019-06-20	No	No	No	No	Non-Diabetic	N/A	No Diabetes	N/A	0	N/A	N/A	N/A	N/A	N/A	0	N/A	N/A	N/A	N/A	N/A
Female	1						No	399	81	6	106																Yes	No	2019-06-20
Female	4	No	163	103	5.8	133	No	162	118	5.6	165	No	121	135	5.5	196						Ye	153	112	5.8	151	Yes	Yes	2019-06-20	No	No	No	No	Non-Diabetic	N/A	No Diabetes	N/A	0	N/A	N/A	N/A	N/A	N/A	0	N/A	N/A	N/A	N/A	N/A
Male	1											No	211	88	5.6	91											Yes	Yes	2019-06-14	No	No	No	No	Non-Diabetic	N/A	No Diabetes	N/A	0	N/A	N/A	N/A	N/A	N/A	0	N/A	N/A	N/A	N/A	N/A
Female	1	No	116	116	5.5	168																					Yes	Yes	2019-06-14	No	No	No	No	Non-Diabetic	N/A	No Diabetes	N/A	0	N/A	N/A	N/A	N/A	N/A	0	N/A	N/A	N/A	N/A	N/A
Female	2	No	417	112	5.5	166	No	301	123	5.9	171																Yes	Yes	2019-06-14	No	No	No	No		N/A	Type 2 Diabetes	unkown	0	N/A	N/A	N/A	N/A	N/A	0	N/A	N/A	N/A	N/A	N/A
Female	2	No	204	72	5.8	95	No	179	71	5.4	92																Yes	Yes	2019-06-14	No	No	No	No	Non-Diabetic	N/A	No Diabetes	N/A	0	N/A	N/A	N/A	N/A	N/A	0	N/A	N/A	N/A	N/A	N/A
Female	2	No	516	127	7.2	149	No	311	138	7.9	172																Yes	Yes	2019-06-14	No	Yes	No	Yes		N/A	Type 2 Diabetes	1986-01-01	0	N/A	N/A	N/A	N/A	N/A	0	N/A	N/A	N/A	N/A	N/A
Male	2	No	260	80	5.3	114	No	361	85	5.3	118																Yes	Yes	2019-06-14	No	No	No	No	Non-Diabetic	N/A	No Diabetes	N/A	0	N/A	N/A	N/A	N/A	N/A	0	N/A	N/A	N/A	N/A	N/A
Male	2	No	296	94	5.2	128	No	173	65	5.2	86																Yes	Yes	2019-06-14	No	No	No	No	Non-Diabetic	N/A	No Diabetes	N/A	0	N/A	N/A	N/A	N/A	N/A	0	N/A	N/A	N/A	N/A	N/A
Male	3						No	199	77	5.4	95						Ye	235	66	5.4	81	Ye	1286	70	5.2	83	Yes	No	2019-06-20					Non-Diabetic	N/A	No Diabetes	N/A	0	N/A	N/A	N/A	N/A	N/A	0	N/A	N/A	N/A	N/A	N/A
Female	3						No	193	80	5.8	106	Ye	250									Ye	355	73	5.9	93	Yes	No	2019-06-20	No	No	No	No	Non-Diabetic	N/A	No Diabetes	N/A
Female	4						No	274	105	5.8	121	Ye	148				Ye	142	72	5.4	89	Ye	162	86	5.4	119	Yes	Yes	2019-06-20	No	No	No	No	Non-Diabetic	N/A	No Diabetes	N/A	0	N/A	N/A	N/A	N/A	N/A	zero	N/A	N/A	N/A	N/A	N/A
Male	4						No	221	89	5.5	101	No	194	101	5.5	124	Ye	193	87	5.4	92	Ye	286	112	5.5	128	Yes	Yes	2019-06-20	No	No	No	No	Non-Diabetic	N/A	No Diabetes	N/A	0	N/A	N/A	N/A	N/A	N/A	0	N/A	N/A	N/A	N/A	N/A
Male	3	No	290	91	5.4	123						No	297	65	5.6	74	Ye	175	82	5.6	108
Male	5	No	329	99	5.8	140	No	241	91	5.9	128	No	251	85	5.9	112	Ye	258	86	5.9	110	Ye	264	96	6.1	134
Male	4						No	179	85	5.9	118	No	168	90	5.9	120	Ye	214	97	5.8	136	Ye	186	92	5.8	127
Male	1						No	202	99	5.8	122
Male	4	No	494	97	5.4	121	No	440	82	5.3	106	Ye	475	80	5.6	101						Ye	378	81	5.4	107
Male	5	No	343	104	6.2	134	No	284	96	6.2	126	No	191	95	5.8	113	Ye	184	104	6.1	139	Ye	278	104	6.1	136
Male	1																Ye	174	88	5.9	99
Female	3	No	308	98	6.1	136	No	278	78	5.6	101	No	205	72	5.7	93
Male	4	No	310	93	5.8	101	No	291	79	5.6	100	No	177	86	5.7	100	Ye	283	80	5.7	84
Male	2						No	131	111	5.2	156											Ye	334	120	5.2	165
Female	5	No	339	104	5.4	104	No	285	113	5.7	128	Ye	239	94	4.9	115	Ye	266	107	5.2	140	Ye	205	108	4.9	136
Female	4	No	320	80	5.8	104	No	188	74	5.9	91						Ye	192	80	6	99	Ye	246	83	5.9	106
Female	4						No	280	93	5.6	131	No	267	91	5.6	133	Ye	295	92	5.5	135	Ye	309	88	5.7	125
Male	4						No	215	81	5.8	102	Ye	258				Ye	230	86	5.8	114	Ye	236	74	5.5	92
Male	3											No	212	77	5.9	98	Ye	197	74	6	94	Ye	247	82	6.1	104
Male	5	No	279	90	5.6	105	No	128	89	5.6	101	Ye	199	90	5.7	110	Ye	194	95	5.5	116	Ye	148	88	5.8	112
Male	4						No	207	82	5.3	92	No	220	77	5.2	89	Ye	223	72	5.1	76	Ye	243	64	5.1	66
Female	4						No	220	86	5.8	93	No	225				No	188	87	5.9	102	No	260	98	5.9	115	Yes	Yes	2019-06-19	No	No	No	No	Pre-Diabetes	2018-09-14		N/A	0	N/A	N/A	N/A	N/A	N/A	0	N/A	N/A	N/A	N/A	N/A
Male	3	No	65	91		121	No	27	61		84	No	33.4	80		105
Female	2	No	348	83		105	No	251	63		76
Female	2	No	114	72		95	No	82	63		79
Male	1	No	326	91		139
Female	2	No	319	113		162	No	209	99		126
Male	2	No	295	102		126	No	237	135		140
Male	2	No	408	128		165	No	297	136		180
Male	2	No	317	82		112	No	186	94		125
Female	1											No	369	74	5.9	95											Yes	Yes	2019-06-14	No	No	No	No	Non-Diabetic	N/A	No Diabetes	N/A	0	N/A	N/A	N/A	N/A	N/A	0	N/A	N/A	N/A	N/A	N/A
Female	2											No	164	105	5.5	122	Ye	171	104	5.6	141						Yes	Yes	2019-06-14	No	No	No	No	Non-Diabetic	N/A	No Diabetes	N/A	0	N/A	N/A	N/A	N/A	N/A	0	N/A	N/A	N/A	N/A	N/A
Male	4						No	221	110	5.7	154	No	128	99	5.6	135	Ye	178	106	5.8	148	No	134	99	5.7	131	Yes	Yes	2019-07-03	No	No	No	No	Non-Diabetic	N/A	No Diabetes	N/A	0	N/A	N/A	N/A	N/A	N/A	0	N/A	N/A	N/A	N/A	N/A
Female	4	No	238	68	5.3	99	No	177	87	5.3	130						Ye	141	80	5.4	117	No	179	78	5.3	112	Yes	Yes	2019-07-03	No	No	No	No	Non-Diabetic	N/A	No Diabetes	N/A	0	N/A	N/A	N/A	N/A	N/A	0	N/A	N/A	N/A	N/A	N/A
Female	1																					No	250	81	5.4	113	Yes	Yes	2019-07-03	No	No	No	No	Non-Diabetic	N/A	No Diabetes	N/A	0	N/A	N/A	N/A	N/A	N/A	zero	N/A	N/A	N/A	N/A	N/A
Male	2																Ye	304	77	6	91	Ye	416	73	5.9	89	Yes	Yes	2019-06-19	No	No	No	No	Pre-Diabetes	2015-12-01		N/A	0	N/A	N/A	N/A	N/A	N/A	0	N/A	N/A	N/A	N/A	N/A
Male	2											No	257	161	6	226	Ye	267	163	6	228						Yes	Yes	2019-06-19	No	No	No	No	Non-Diabetic	N/A	No Diabetes	N/A	0	N/A	N/A	N/A	N/A	N/A	0	N/A	N/A	N/A	N/A	N/A
Female	2																Ye	254	73	5.8	92	Ye	375	79	5.9	97	Yes	Yes	2019-06-19	No	No	No	No	Non-Diabetic	N/A	No Diabetes	N/A	0	N/A	N/A	N/A	N/A	N/A	0	N/A	N/A	N/A	N/A	N/A
Male	4						No	211	102	5.5	141	No	182				Ye	247	117	5.7	169	Ye	264	109	5.4	145	Yes	Yes	2019-06-19	No	No	No	No	Non-Diabetic	N/A	No Diabetes	N/A	0	N/A	N/A	N/A	N/A	N/A	0	N/A	N/A	N/A	N/A	N/A
Female	3	No	381	91	5.5	118						No	263	82	5.6	94	Ye	215	110	5.5	148						Yes	Yes	2019-06-19	No	No	No	No	Non-Diabetic	N/A	No Diabetes	N/A	0	N/A	N/A	N/A	N/A	N/A	0	N/A	N/A	N/A	N/A	N/A
Female	2						No	214	88	5.1	116						Ye	155	83	5.4	109						Yes	Yes	2019-06-19	No	No	No	No	Non-Diabetic	N/A	No Diabetes	N/A	0	N/A	N/A	N/A	N/A	N/A	0	N/A	N/A	N/A	N/A	N/A
Female	1																					Ye	725	139	5.5	197	Yes	Yes	2019-06-19	No	No	No	No	Non-Diabetic	N/A	No Diabetes	N/A	0	N/A	N/A	N/A	N/A	N/A	0	N/A	N/A	N/A	N/A	N/A
Male	1	No	236	76	5.8	95
Female	4						No	294	74	5.5	100	No	270	69	5.6	79	Ye	249	79	5.6	95	Ye	312	78	5.7	100
Female	4	No	205	112	5.4	148	No	124	68	5.5	74	Ye	202	71	5.3	87						Ye	204	60		67
Male	4	No	335	91	6.1	110	No	341	58	5.9	57	Ye	311	78	5.9	97						Ye	350	67	5.8	79
Female	1																					Ye	309	136	5.8	195
Female	3						No	250	125	5.7	167	Ye	332	66	5.6	77						Ye	351	74	5.7	91
Female	4	No	310	84	6.2	109	No	216	117	6.2	172						Ye	255	105	6.1	150	Ye	360	114	6.2	161
Male	5	No	187	102	5.9	165	No	110	86	5.6	130	No	133	81	5.4	118	Ye	217	68	5.3	104	No	167	78	5.4	122
Male	1																Ye	255	81	6.3	107
Female	1	No	442	129	6.2	161
Female	5	No	214	104	5.9	153	No	183	120	5.8	140	Ye	192	83	5.7	113	Ye	286	97	6	133	Ye	272	77	6.1	98
Female	1	No	417	74	6	101
Male	4	No	323	98	5.8	107	No	219	112	5.9	125						Ye	248	126	5.5	137	Ye	335	117	5.1	123
Female	3	No	437	109	6.1	109	No	468	114	5.8	125	No	486	110	5.6	139
Female	1																					Ye	527	127	5.6	159
Male	5	No	275	85	5.4	111	No	185	76	5.4	93	Ye	159	81	5.3	102	Ye	167	75	5.6	92	Ye	205	81	5.5	104
Male	3						No	338	102	5.7	121	No	324	123	5.7	159	Ye	400	115	5.8	140
Female	3	No	347	89	5.6	123	No	281	84	5.6	114	Ye	261	93	5	123
Female	2						No	289	79	5.9	93	No	243	94	5.2	103											Yes	Yes	2019-06-19	No	No	No	No	Pre-Diabetes	2011-01-24		N/A	0	N/A	N/A	N/A	N/A	N/A	0	N/A	N/A	N/A	N/A	N/A
Female	1																					No	247		5.6	93	Yes	Yes	2019-06-19	No	No	No	No	Pre-Diabetes	2014-04-18		N/A	0	N/A	N/A	N/A	N/A	N/A	0	N/A	N/A	N/A	N/A	N/A
Male	3											No	252	77	5.7	92	No	235	71	5.9	85	Ye	283		5.6	80	Yes	Yes	2019-06-19	No	No	No	No	Pre-Diabetes	2011-02-17		N/A	0	N/A	N/A	N/A	N/A	N/A	0	N/A	N/A	N/A	N/A	N/A
Male	3						No	303	96	5.9	135	No	157	88	5.7	114	No	189		5.6	171						Yes	Yes	2019-06-19	No	No	No	No	Pre-Diabetes	2010-12-21		N/A	0	N/A	N/A	N/A	N/A	N/A	0	N/A	N/A	N/A	N/A	N/A
Female	4	No	332	79	5.6	95	No	246	86	5.6	107	No	260				No	261	90	5.6	120						Yes	Yes	2019-06-19	No	No	No	No	Pre-Diabetes	2010-09-03		N/A	0	N/A	N/A	N/A	N/A	N/A	0	N/A	N/A	N/A	N/A	N/A
Male	3											No	310	96	5.6	95	No	194	95	5.6	94	No	312		5.9	78	Yes	Yes	2019-06-19	No	No	No	No	Pre-Diabetes	2009-03-26		N/A	0	N/A	N/A	N/A	N/A	N/A	0	N/A	N/A	N/A	N/A	N/A
Female	2											No	225	121	5	149	No	180	89	5.1	109
Female	2	No	268	123	5.5	179	No	186	139	5.6	203
Female	5	No	393	132	5.3	190	No	331	81	5.5	99	No	231	84	5.5	106	Ye	259	86	5.5	115	Ye	264	82	5.7	101
Female	1																					Ye	290	81	5.8	95
Male	2	No	422	83	5.6	111	No	305	71	5.3	87
Female	2	No	289	110	5.4	151	No	185	94	5.5	118																Yes	No	2019-06-14	No	No	No	No					0	N/A	N/A	N/A	N/A	N/A	0	N/A	N/A	N/A	N/A	N/A
Male	4						No	214	92	5.5	118	No	161	109	5.2	119	Ye	318	131	5.3	153	Ye	260	122	5.6	148	Yes	Yes	2019-06-14	No	No	No	No	Non-Diabetic	N/A	No Diabetes	N/A	0	N/A	N/A	N/A	N/A	N/A	0	N/A	N/A	N/A	N/A	N/A
Male	4						No	195	107	5.9	123	No	237	79	5.7	107	Ye	249	83	5.8	90	Ye	271	79	6	97	Yes	Yes	2019-06-14	No	No	No	No	Pre-Diabetes	2012-04-10		N/A	0	N/A	N/A	N/A	N/A	N/A	0	N/A	N/A	N/A	N/A	N/A
Male	1																					Ye	189	81	5.4	101	Yes	No	2019-06-14					Pre-Diabetes	2016-08-01	No Diabetes	N/A	0	N/A	N/A	N/A	N/A	N/A	0	N/A	N/A	N/A	N/A	N/A
Female	1																					No	315	129	5.7	168
Male	4	No	532	89	6.8	109	No	408	89	7.4	101	No	495	84	7	99	Ye	526	85	7	104						Yes	Yes	2019-06-28	No	No	No	No		N/A	Type 2 Diabetes	2012-07-11	0	N/A	N/A	N/A	N/A	N/A	Zero	N/A	N/A	N/A	N/A	N/A
Female	4	No	467	101	6.3	149	No	324	69	6.1	79	Ye	238				Ye	260	66	6.3	81						Yes	Yes	2019-06-28	No	No	No	No	Non-Diabetic	N/A	No Diabetes	N/A	0	N/A	N/A	N/A	N/A	N/A	0	N/A	N/A	N/A	N/A	N/A
Female	2	No	271	77	5.6	117											No	177	87	5.7	134						Yes	Yes	2019-06-19	No	No	No	No	Pre-Diabetes	2014-09-17		N/A	0	N/A	N/A	N/A	N/A	N/A	0	N/A	N/A	N/A	N/A	N/A
Female	2						No	236	79	5.9	98	No	194	71	5.8	80											Yes	Yes	2019-06-19	No	No	No	No	Pre-Diabetes	2012-02-08		N/A	0	N/A	N/A	N/A	N/A	N/A	0	N/A	N/A	N/A	N/A	N/A
Male	3											No	267	131	5.7	174	No	285	79	6.1	94	No	2039	61	6.1	61	Yes	Yes	2019-06-19	No	No	No	No	Pre-Diabetes	2011-04-18		N/A	0	N/A	N/A	N/A	N/A	N/A	0	N/A	N/A	N/A	N/A	N/A
Female	3						No	260	143	6.9	196	No	354				No	481	168	6.8	208						Yes	Yes	2019-06-19	No	No	No	No		N/A	Type 2 Diabetes	2012-06-04	0	N/A	N/A	N/A	N/A	N/A	1	2015-06-22	N/A	N/A	N/A	N/A
Female	5	No	324	82	5.6	114	No	316	101	5.8	142	No	222	103	5.5	154	No	273	72	5.7	90	No	199	72	5.5	99	Yes	Yes	2019-06-19	No	No	No	No	Pre-Diabetes	2012-07-31		N/A	0	N/A	N/A	N/A	N/A	N/A	0	N/A	N/A	N/A	N/A	N/A
Male	4						No	189	100	5.6	134	No	198	60	5.7	67	No	171	63	5.7	68	No	229	68	5.8	73	Yes	Yes	2019-06-19	No	No	No	No	Pre-Diabetes	2011-11-11		N/A
Male	2	No	348	126	5.2	177	No	223	90	5.5	115																Yes	Yes	2019-06-19	No	No	No	No	Non-Diabetic	N/A	No Diabetes	N/A	0	N/A	N/A	N/A	N/A	N/A	0	N/A	N/A	N/A	N/A	N/A
Male	4	No	287	110	5.8	115						No	244	107	6.2	116	No	207	86	6.2	86	No	257	81	7.4	67	Yes	Yes	2019-06-19	No	No	No	No		N/A	Type 2 Diabetes	N/A	0	N/A	N/A	N/A	N/A	N/A	0	N/A	N/A	N/A	N/A	N/A
Male	1																					Ye	371	109	5.5	121
Female	2						No	285	106	5.7	141	No	207	114	5.8	126
Female	1																					Ye	306	91	5.3	122
Male	2											Ye	246	91	5.7	98						Ye	172	103	5.8	107
Female	3						No	211	87	5.6	127	No	160	96	5.7	145						No	175	98	5.5	146	Yes	Yes	2019-06-25	No	No	No	No	Non-Diabetic	N/A	No Diabetes	N/A	0	N/A	N/A	N/A	N/A	N/A	0	N/A	N/A	N/A	N/A	N/A
Female	2																No	131	76	5.9	104	No	192	84	5.8	114	Yes	Yes	2019-06-25	No	No	No	No	Non-Diabetic	N/A	No Diabetes	N/A	0	N/A	N/A	N/A	N/A	N/A	0	N/A	N/A	N/A	N/A	N/A
Male	4	No	236	76	5.2	94	No	236	135	5.3	188	No	263	127	5.4	177						No	338	117	5.5	168	Yes	Yes	2019-06-25	No	No	No	No	Pre-Diabetes	2012-11-13		N/A	0	N/A	N/A	N/A	N/A	N/A	0	N/A	N/A	N/A	N/A	N/A
Female	1																No	245	114	5.6	174						Yes	Yes	2019-06-25	No	No	No	No	Non-Diabetic	N/A	No Diabetes	N/A	0	N/A	N/A	N/A	N/A	N/A	0	N/A	N/A	N/A	N/A	N/A
Female	2																No	438	105	6.1	129	No	523	95	6	117	Yes	Yes	2019-06-25	No	No	No	No	Pre-Diabetes	2014-10-09		N/A	0	N/A	N/A	N/A	N/A	N/A	0	N/A	N/A	N/A	N/A	N/A
Male	5	No	288	115	5.7	156	No	252	89	5.9	110	No	152	112	5.5	156	Ye	188	100	5.9	134	No	237	108	5.8	140	Yes	Yes	2019-06-25	No	No	No	No	Pre-Diabetes	2004-07-08		N/A	0	N/A	N/A	N/A	N/A	N/A	0	N/A	N/A	N/A	N/A	N/A
Male	1	No	295	95	5.8	127																					Yes	Yes	2019-06-25	No	No	No	No	Pre-Diabetes	2011-03-15		N/A	0	N/A	N/A	N/A	N/A	N/A	0	N/A	N/A	N/A	N/A	N/A
Male	5	No	303	81	6	99	No	162	86	6	107	No	155	75	5.8	87	No	157	82	6.1	98	No	237	81	6.1	100	Yes	Yes	2019-06-25	No	No	No	No	Pre-Diabetes	2003-05-09		N/A	0	N/A	N/A	N/A	N/A	N/A	0	N/A	N/A	N/A	N/A	N/A
Female	1																					Ye	237	86	5.7	117
Female	2																Ye	224	100	5.7	135	Ye	334	102	5.5	122
Male	3											No	248	115	6	120	Ye	274	83	5.9	110	Ye	272	96	5.9	123
Female	4						No	265	95	5.9	108	Ye	364	60	5.7	65	Ye	377	67	6.1	67	Ye	384	47	6.2	42
Female	1	No	321	142	5.4	211
Female	1						No	260	109	6	162
Female	3											Ye	238	86	6.1	129	Ye	205				Ye	222	68	6.2	90
Male	1											Ye	206	103	5.9	147
Female	1																Ye	253	82	5.8	122
Male	1																Ye	458	97	5.6	116
Male	3						No	166	106	5.5	140						Ye	156	100	5.7	134	Ye	249	116	5.8	161
Male	2	No	456	117	8.9	138	No	402	82	9	78
Female	2											Ye	397	76	6.7	92						Ye	547	63	6.7	85
Male	2	No	477	93	7.6	112	No	435	91	6.8	106
Male	1											No	178	111	5.2	153
Male	1																Ye	130	90	5.9	117
Female	5	No	396	90	5.6	114	No	283	94	5.9	126	No	264	79	5.8	103	Ye	311	86	5.9	119	Ye	288	98	6	139
Male	5	No	463	91	4.9	122	No	229	76	5.2	97	No	412	86	5.2	111	Ye	209	88	5.3	115	Ye	322	54	5.4	55
Male	1																Ye	404	84	5.7	97
Male	4	No	389	112	5	135	No	275	111	5.2	126	Ye	197	106	5.4	137						Ye	287	76	5.6	89
Male	5	No	395	83	5.8	105	No	322	77	5.8	91	Ye	387	67	5.6	80	Ye	439	67	5.6	84	Ye	465	68	5.8	82
Female	5	No	500	87	6.3	123	No	365	52	6.2	61	No	315	49	6	57	Ye	325	55	6.2	68	Ye	335	57	6.4	70
Male	5	No	319	102	6	142	No	251	105	5.8	146	No	236	114	5.8	159	Ye	272	110	5.9	154	Ye	344	117	5.7	162
Female	3											No	273	82	7.5	112	Ye	279	131	8.6	137	Ye	329	74	9.1	87
Female	4						No	546	95	5.9	113	No	261	74	5.4	74	Ye	281	95	5.6	113	Ye	542	92	5.5	111
Female	3	No	387	100	5.9	141											Ye	293	97	5.5	134	Ye	406	86	5.5	112
Female	5	No	336	103	6.1	123	No	248	102	6.8	116	No	250	103	7.2	137	Ye	180	96	6.8	111	Ye	216	92	6.6	121	Yes	Yes	2019-06-25	No	No	No	No		N/A	Type 2 Diabetes	2015-02-18	0	N/A	N/A	N/A	N/A	N/A	0	N/A	N/A	N/A	N/A	N/A
Male	5	No	387	109	7.9	145	No	325	69	5.8	73	No	203	82	5.9	93	No	216	88	6	110	Ye	243	107	5.6	132	Yes	Yes	2019-06-25	No	No	No	No	Non-Diabetic	N/A	No Diabetes	N/A	0	N/A	N/A	N/A	N/A	N/A	0	N/A	N/A	N/A	N/A	N/A
Female	2						No	453	142	7.8	199						Ye	366	104	8.4	100						Yes	Yes	2019-06-25	No	No	No	No		N/A	Type 2 Diabetes	2003-01-21	0	N/A	N/A	N/A	N/A	N/A	0	N/A	N/A	N/A	N/A	N/A
Male	5	No	243	104	6.9	124	No	193	68	6.8	64	No	234	92	6.8	107	Ye	114	112	6.4	146	Ye	187	111	6.3	143	Yes	Yes	2019-06-25	No	No	No	No	Non-Diabetic	N/A	No Diabetes	N/A	0	N/A	N/A	N/A	N/A	N/A	0	N/A	N/A	N/A	N/A	N/A
Female	4	No	485	99	5.5	134	No	1022	67	5.6	73	Ye	524	61	5.5	65	Ye	622	64	5.8	70						Yes	Yes	2019-06-25	No	No	No	No	Non-Diabetic	N/A	No Diabetes	N/A	0	N/A	N/A	N/A	N/A	N/A	0	N/A	N/A	N/A	N/A	N/A
Female	1						No	152	84	5.6	104																Yes	Yes	2019-06-25	No	No	No	No	Non-Diabetic	N/A	No Diabetes	N/A	0	N/A	N/A	N/A	N/A	N/A	0	N/A	N/A	N/A	N/A	N/A
Female	4						No	479	80	6.2	99	No	229	100	6.2	129	Ye	262	98	6	118	Ye	305	161	6.1	202	Yes	Yes	2019-06-25	No	No	No	No	Non-Diabetic	N/A	No Diabetes	N/A	0	N/A	N/A	N/A	N/A	N/A	0	N/A	N/A	N/A	N/A	N/A
Male	1																					No	194		5.2	112
Female	2											No	247	114	6.8	136						Ye	422		8.4	65
Female	2											No	266	93	5.6	127	Ye	222		5.7	100
Male	3						No	207	82	6	107						Ye	139		5.7	98	Ye	158		5.6	97
Female	2						No	311	74	5.5	99	No	261
Female	2						No	154	95	5.9	126											Ye	219		5.8	132
Female	4						No	175	106	5.9	149	Ye	191				Ye	143		5.6	92	Ye	172		5.1
Male	3						No	269	71	5.8	91	Ye	254									Ye	318	64	5.8	78	Yes	Yes	2019-06-19	No	No	No	No	Pre-Diabetes	2018-05-24		N/A	0	N/A	N/A	N/A	N/A	N/A	0	N/A	N/A	N/A	N/A	N/A
Male	1	No	264	77	5.9	100																					Yes	Yes	2019-06-19	No	No	No	No	Non-Diabetic	N/A	No Diabetes	N/A	0	N/A	N/A	N/A	N/A	N/A	0	N/A	N/A	N/A	N/A	N/A
Female	1	No	450	83	5.8	98																					Yes	Yes	2019-06-19	No	No	No	No	Non-Diabetic	N/A	No Diabetes	N/A	0	N/A	N/A	N/A	N/A	N/A	0	N/A	N/A	N/A	N/A	N/A
Male	3						No	217	86	5.9	107						Ye	204	81	5.9	101	No	172	89	5.6	111	Yes	Yes	2019-06-19	No	No	No	No	Pre-Diabetes	2019-04-15		N/A	0	N/A	N/A	N/A	N/A	N/A	0	N/A	N/A	N/A	N/A	N/A
Male	3						No	333	104	5.7	151						Ye	315	89	5.4	110	Ye	427	103	5.5	126	Yes	Yes	2019-06-19	No	No	No	No	Non-Diabetic	N/A	No Diabetes	N/A	0	N/A	N/A	N/A	N/A	N/A	0	N/A	N/A	N/A	N/A	N/A
Male	1																					No	245	108	5.5	149
Male	1																					No	492	107	6.2	125
Female	1																					No	268	87	5.2	119
Female	1																					No	468	96	5.6	134
Male	1																					No	185	89	5.6	128
Male	1																					No	139	92	5.6	122
Male	1											No	176	106	5.7	136											Yes	Yes	2019-06-21	No	No	No	No	Non-Diabetic	N/A	No Diabetes	N/A	0	N/A	N/A	N/A	N/A	N/A	0	N/A	N/A	N/A	N/A	N/A
Female	2						No	153	112	5.5	128	No	114														Yes	Yes	2019-06-21	No	No	No	No	Non-Diabetic	N/A	No Diabetes	N/A	0	N/A	N/A	N/A	N/A	N/A	0	N/A	N/A	N/A	N/A	N/A
Female	1						No	158	76	7.3	94																Yes	Yes	2019-06-21	No	No	No	No	Non-Diabetic	N/A	Type 1 Diabetes	2006-11-27	0	N/A	N/A	N/A	N/A	N/A	0	N/A	N/A	N/A	N/A	N/A
Male	3											No	385	75	5.5	94	No	442	87	5.6	107	No	461	87	5.6	104	Yes	Yes	2019-06-21	No	No	No	No	Non-Diabetic	N/A	No Diabetes	N/A	0	N/A	N/A	N/A	N/A	N/A	0	N/A	N/A	N/A	N/A	N/A
Female	3											No	246	128	5.7	189	Ye	227	98	6.1	142	No	280	77	5.3	97	Yes	No	2019-06-21					Pre-Diabetes	2016-05-11	No Diabetes	N/A	0	N/A	N/A	N/A	N/A	N/A	0	N/A	N/A	N/A	N/A	N/A
Female	1						No	158	150	5.8	172																Yes	Yes	2019-06-21	No	No	No	No	Pre-Diabetes	2012-11-12	No Diabetes	N/A	0	N/A	N/A	N/A	N/A	N/A	0	N/A	N/A	N/A	N/A	N/A
Female	4	No	344	122	6.5	155	No	252	92	6.4	112	Ye	207				Ye	250	82	6.5	90						Yes	Yes	2019-06-19	No	No	No	No		N/A	Type 2 Diabetes	2014-05-11	0	N/A	N/A	N/A	N/A	N/A	0	N/A	N/A	N/A	N/A	N/A
Female	4	No	351	109	6.1	144	No	266	123	6	161	No	267	108	6.1	141	Ye	271	112	6.1	149						Yes	Yes	2019-06-19	No	No	No	No	Non-Diabetic	N/A	No Diabetes	N/A	0	N/A	N/A	N/A	N/A	N/A	0	N/A	N/A	N/A	N/A	N/A
Male	2						No	272	78	5.7	92											Ye	349	77	5.5	95	Yes	Yes	2019-06-19	No	No	No	No	Non-Diabetic	N/A	No Diabetes	N/A	0	N/A	N/A	N/A	N/A	N/A	1	2013-01-09	N/A	N/A	N/A	N/A
Female	1						No	205	125	6	177																Yes	Yes	2019-06-19	No	No	No	No	Non-Diabetic	N/A	No Diabetes	N/A	0	N/A	N/A	N/A	N/A	N/A	0	N/A	N/A	N/A	N/A	N/A
Female	3	No	280	86	5.7	105	No	184	99	6	147						Ye	221	82	6.5	107						Yes	Yes	2019-06-19	No	No	No	No	Non-Diabetic	N/A	No Diabetes	N/A	0	N/A	N/A	N/A	N/A	N/A	0	N/A	N/A	N/A	N/A	N/A
Female	2	No	497	84	6.7	92	No	188	83	6.9	92																Yes	Yes	2019-06-19	No	No	No	No		N/A	Type 2 Diabetes	N/A	0	N/A	N/A	N/A	N/A	N/A	0	N/A	N/A	N/A	N/A	N/A
Male	1						No	356	87	6	105
Male	1						No	324	105	5.6	145
Female	1																					Ye	354	73	5.9	98
Female	1																Ye	270	125	7.5	151
Male	2	No	220	89	5.9	116	No	200	78	6.1	99
Female	5	No	314	100	5.6	127	No	275	95	5.8	119	No	365	86	5.7	108	Ye	294		6.1	87	No	330		6.1
Female	5	No	452	94	6.5	115	No	255	81	6.9	92	No	212	89	6.9	110	Ye	200		6.9	90	Ye	302		6.4	84
Female	1																Ye	274		5.1	119
Male	1																					Ye	310		5.6	97
Male	1																					Ye	425	91	5.5	123
Female	1											No	162	119	5.6	153
Female	1											Ye	261	86	6.6	101											Yes	Yes	2019-06-20	No	No	No	No	Non-Diabetic	N/A	Type 2 Diabetes	2013-10-08	0	N/A	N/A	N/A	N/A	N/A	0	N/A	N/A	N/A	N/A	N/A
Female	1						No	191	131	5.6	193																Yes	Yes	2019-06-20	No	No	No	No	Non-Diabetic	N/A	No Diabetes	N/A	0	N/A	N/A	N/A	N/A	N/A	0	N/A	N/A	N/A	N/A	N/A
Female	5	No	221	80	5.5	118	No	174	88	5.3	129	No	148	85	5.4	127	Ye	148	88	5.5	125	Ye	188	91	5.3	130	Yes	Yes	2019-06-20	No	No	No	No	Non-Diabetic	N/A	No Diabetes	N/A	0	N/A	N/A	N/A	N/A	N/A	0	N/A	N/A	N/A	N/A	N/A
Female	2																Ye	311	77	5.8	108	Ye	403	79	5.9	105	Yes	Yes	2019-06-20	No	No	No	No	Non-Diabetic	N/A	No Diabetes	N/A	0	N/A	N/A	N/A	N/A	N/A	0	N/A	N/A	N/A	N/A	N/A
Male	4						No	276	83	5.6	106	No	224	111	5.7	157	Ye	157	114	5.4	164	Ye	237	124	5.4	182	Yes	Yes	2019-06-20	No	No	No	No	Non-Diabetic	N/A	No Diabetes	N/A	0	N/A	N/A	N/A	N/A	N/A	zero	N/A	N/A	N/A	N/A	N/A
Male	4						No	224	97	5.1	126	Ye	243				Ye	188	103	5.4	129	Ye	292	89	5.6	100
Male	2																Ye	390	112	5.3	167	Ye	434	112	5.7	157	Yes	Yes	2019-06-20	No	No	No	No	Non-Diabetic	N/A	No Diabetes	N/A	0	N/A	N/A	N/A	N/A	N/A	0	N/A	N/A	N/A	N/A	N/A
Male	4						No	221	86	5.9	128	No	237	91	5.7	134	Ye	224	85	5.7	118	Ye	212	90	6	128	Yes	Yes	2019-06-20	No	No	No	No	Non-Diabetic	N/A	No Diabetes	N/A	0	N/A	N/A	N/A	N/A	N/A	0	N/A	N/A	N/A	N/A	N/A
Male	3						No	212	90	5.4	103						Ye	152	77	5.7	85	Ye	245	72	5.5	85	Yes	No	2019-06-20	No	No	No	No					0	N/A	N/A	N/A	N/A	N/A	0	N/A	N/A	N/A	N/A	N/A
Male	2																Ye	229	69	5.6	93	Ye	408	83	5.8	110
Male	5	No	155	94	5.2	92	No	98	83	5.7	83	No	154				Ye	160	67	5.4	64	Ye	217	90	5.4	89
Male	1						No	215	120	5.8	163
Male	1																					Ye	186	103	5.2	143
Male	3	No	231	87	5.4	125	No	127	82	5.6	110						Ye	143	88	5.8	116
Male	1																					Ye	224	106	5.2	148
Female	2	No	246	89	5.6	120						No	197	90	5.7	122
Male	4	No	411	72	5.4	94						No	351	68	5.6	86	No	336	71	5.4	100	Ye	478	70	5.2	88
Male	3											No	585	116	5.7	122	Ye	295	94	5.7	105	Ye	721	72	5.9	65
Male	4	No	305	99	5.4	138	No	173	95	5.5	125						Ye	244	87	5.6	115	No	234	56	5.6	59
Male	1											Ye	197	76	5.5	100
Female	2											No	302	112	5.5	142						No	328	127	5.7	148
Male	4	No	291	101	5.1	144	No	195	96	5.3	133	Ye	152				Ye	148	100	5.5	143
Female	2						No	553	85	6.4	106	No	460	77	5.6	95
Female	1						No	1934	122	5.8	167
Female	1						No	307	110	5.9	161
Female	4						No	388	118	5.7	180	No	352	129	5.6	195	Ye	332	120	5.8	182	Ye	456	124	5.7	191	Yes	Yes	2019-06-14	No	No	No	No	Non-Diabetic	N/A	No Diabetes	N/A	0	N/A	N/A	N/A	N/A	N/A	0	N/A	N/A	N/A	N/A	N/A
Male	2																Ye	214	116	5.4	135	Ye	342	117	5.4	148	Yes	Yes	2019-06-14	No	No	No	No	Non-Diabetic	N/A	No Diabetes	N/A	0	N/A	N/A	N/A	N/A	N/A	0	N/A	N/A	N/A	N/A	N/A
Female	1																					Ye	215	83	5.3	100	Yes	Yes	2019-06-14	No	No	No	No	Non-Diabetic	N/A	No Diabetes	N/A	0	N/A	N/A	N/A	N/A	N/A	0	N/A	N/A	N/A	N/A	N/A
Female	3						No	265	91	5.5	108						Ye	155	92			Ye	692	128	5.4	171	Yes	Yes	2019-06-14	No	No	No	No	Non-Diabetic	N/A	No Diabetes	N/A	0	N/A	N/A	N/A	N/A	N/A	0	N/A	N/A	N/A	N/A	N/A
Female	4						No	189	96	5.8	133	No	183	89	5.7	116	Ye	158	98	5.5	134	Ye	217	100	5.3	141	Yes	Yes	2019-06-14	No	No	No	No	Non-Diabetic	N/A	No Diabetes	N/A	0	N/A	N/A	N/A	N/A	N/A	0	N/A	N/A	N/A	N/A	N/A
Female	4						No	327	86	8.1	99	No	346	94	6.7	110	Ye	244	92	7.8	101	Ye	344	78	6.7	76	No	No	2019-06-14
Male	4						No	372	90	6	106	Ye	361	88	5.7	110	Ye	424	85	5.8	97	Ye	404	53	6.1	48	Yes	Yes	2019-06-14	No	No	No	No		N/A	Type 2 Diabetes	2015-10-16	0	N/A	N/A	N/A	N/A	N/A	0	N/A	N/A	N/A	N/A	N/A
Female	1											No	302	99	6	127											Yes	Yes	2019-06-14	No	No	No	No	Non-Diabetic	N/A	No Diabetes	N/A	0	N/A	N/A	N/A	N/A	N/A	0	N/A	N/A	N/A	N/A	N/A
Female	2	No	661	121	6.5	169	No	467	128	6.3	162
Female	3						No	298	101	4.8	140	No	192	68	4.8	87						No	252	87	4.4	120
Female	5	No	265	96	5	132	No	193	91	5.4	120	Ye	113				Ye	135	103	5.3	140	No	160	97	5.1	134
Female	1	No	414	99	6.1	135
Female	3						No	166	67	5.4	93	No	223	64	5.1	87						No	243		5.1	92
Male	3	No	256	113	5.5	161						No	175	113	5.7	152	Ye	143	92	5.6	123
Female	1											No	189	75	6.1	98
Female	2						No	234	101	5.8	129						No	271	116	5.9	159
Female	1																Ye	235	89	5.7	113
Female	1						No	229	126	5.6	176
Male	5	No	254	89	5.7	105	No	159	102	5.7	114	Ye	174				Ye	207		5.6	65	No	248		5.4
Male	4						No	145	77	5.5	104	Ye	125	70	5.6	92	Ye	219	67	5.5	92	Ye	164	71	5.8	97
Male	2											No	317	99	5.4	134	Ye	275	88	5.5	116
Male	4						No	315	88	5.2	98	No	295	84	5.3	95	Ye	377	71	5.5	78	Ye	300	80	5.6	94
Female	5	No	378	152	5.4	200	No	277	120	5.9	153	Ye	363				Ye	261		5.8	203	Ye	228		5.7
Male	2	No	500	104	5.2	138	No	332	115	5.4	154
Male	3											No	214	96	5.2	130	Ye	244	93	5.1	130	Ye	258	111	5.2	149
Male	1																					No	386	75	6.5	92
Male	4						No	223	98	5.9	116	No	248	105	5.7	136	Ye	214	109	5.8	140	Ye	209	105	6	117
Female	4	No	519	115	6.3	163	No	339	102	6.3	136	Ye	278	100	6.1	137	Ye	451	113	6.2	152
Male	1						No	356	117	5.2	150
Female	4						No	210	102	5.6	142	Ye	253				Ye	242	99	5.3	135	Ye	248	82	5	107
Male	3						No	277	103	5.9	118						No	165	82	5.8	84	Ye	280	89	6.2	93
Female	1	No	216	105	5.2	145
Male	2																Ye	1007	90	5.7	108	No	1053	86	5.6	106
Male	2																No	294	87	5.9	115	No	445	84	5.7	123
Male	3											No	159	97	5.3	132	Ye	201	68	5	87	Ye	201	45	5.5	47
Female	2											No	498	83	6	101						Ye	532		5.6	81
Male	3						No	369	91	5.8	104	No	371	88	5.6	109	Ye	311	72	5.9	86
Female	4						No	153	102	5.9	135	Ye	181	126	5.5	185	Ye	144	100	6	135	Ye	173	119	5.9	162
Female	1						No	337	83	6.1	111
Female	4						No	231	84	5.6	103	No	214	91	5.5	115	Ye	193	81	5.4	102	Ye	211	91	5.3	120
Female	2	No	433	84	5.2	116						No	327	77	5.4	110
Male	4	No	222	119	5.3	148	No	250	125	5.1	153						No	148	99	5.5	128	Ye	226	115	5.4	163
Male	3						No	346	107	5.3	129	No	249	99	5.2	113	Ye	294	76	5.6	86
Male	1											No	148	101	6	118
Female	2						No	160	72	5.4	97	No	160	77	5.2	101
Female	2						No	452	75	6.4	93	No	513	110	6.4	143
Female	2						No	175	78	6.1	102											No	176	97	5.9	138
Female	1						No	260	107	5.7	146
Male	3	No	325	109	5.7	151	No	212	79	5.8	96						Ye	230	97	5.8	136
Female	4						No	152	81	5.6	98	Ye	154				Ye	184	85	5.5	126	Ye	134	71	5.5	93
Female	2						No	194	110	5.6	123	No	227	130	6.1	157
Female	1																					No	310	109	5.2	156
Female	4						No	160	105	6.1	116	Ye	205				Ye	163	101	6.9	127	No	247	95	6.3	118
Male	4	No	344	142		171	No	347	70	6.2	69						No	260	98	6.3	112	No	392		6.4	149
Male	1	No	255	86	5.5	106
Female	2																Ye	193	124	5.6	153	Ye	405	118	6	136
Male	4	No	347	103	5.2	139	No	130	94	5.2	128	No	143	103	5	141	Ye	154	106	5.4	147
Male	4						No	216	78	5.2	103	No	157	85	5.3	121	Ye	178	62	5.2	77	Ye	320	53	5.4	66
Male	1											No	161	129	5.6	159
Female	2	No	390	83		108	No	232	75		96
Female	3	No	278	144	5.6	197	No	182	109	5.7	144						Ye	216	112	5.7	142
Male	4	No	365	82	5.3	96	No	338	91	5.2	109						No	323	89	5.5	109	No	359		5.4	80
Female	1						No	233	110	5.7	154
Female	1						No	135	111	5.5	158
Male	5	No	285	121	5.3	133	No	495	77	5.2	91	No	183	96	5.1	115	Ye	190	101	5.1	119	Ye	232	106	5.2	130
Male	1						No	392	99	5.4	128
Female	1						No	168	72	5.7	97
Male	1											No	561	75	5.4	97
Male	1	No	239	85	5.7	107
Female	2	No	321	140		222	No	172	119		188
Male	2																Ye	235	80	6	97	No	229	81	5.8	93
Female	1											No	332	103	5.7	140
Female	2											No	3308	81	5.7	101	Ye	583	84	5.6	105
Female	2											No	222	90	6.4	113	Ye	178	111	6.1	159
Male	3						No	278	83	5.8	107						Ye	220	82	5.3	114	Ye	262	92	5.6	127
Male	2						No	144	81	4.7	106	No	153	77	4.8	98
Female	4						No	204	79	5.8	100	No	187	82	5.5	109	Ye	211		5.5	95	Ye	164		5.6	89
Male	5	No	1027	122	4.9	159	No	1627	80	5.4	83	No	1253	76	7.3	93	Ye	1147	80	5.7	83	Ye	743	82	4.8	101
Male	2						No	178	120	5.1	161											No	218	91	5.4	122
Female	1																Ye	252	108	5.9	144
Male	3											No	255	89	5.8	116	Ye	281	85	5.8	111	Ye	373	78	5.7	100
Female	1																					No	229	91	6.2	119
Female	3						No	298	105	5.5	147	Ye	427	117	5.5	161						Ye	354	110	5.8	152
Male	3											No	245	103	5.7	135	Ye	193	113	6.1	150	No	345	123	8.4	139
Female	3	No	330	83	5.6	102						No	234	112	5.6	157	Ye	320	102	5.6	139
Female	2											No	308	93	5.6	132	No	291	89	5.6	124
Female	5	No	428	106	6.2	143	No	327	92	6.1	111	No	316	93	5.9	125	Ye	214	101	5.9	140	Ye	288	100	6.1	144
Male	2						No	179	127	5.6	159						No	180		5.5	111
Male	1																Ye	155	115	5.5	144
Female	3	No	479	102	7.5	95	No	336	47	6.6	34	Ye	374	96	8.9	103
Male	1																					No	153	99	5.9	118
Female	1																					No	527	83	5.5	114
Female	3	No	368	83	5.7	92	No	268	94	6.2	110	No	346	81	6.2	103
Female	3						No	492	125	6	176	No	560	89	5.9	126	Ye	397	97	5.8	142
Female	1											No	445	114	5.8	167
Female	4						No	215	106	6	130	Ye	173	112	5.8	150	Ye	274	127	5.9	178	Ye	237	122	6.2	144
Male	5	No	332	120	6.4	135	No	283	109	6.4	125	Ye	231				No	271	112	6.4	134	Ye	281	103	6.5	129
Male	5	No	299	91	6.5	126	No	267	78	6.3	108	No	271	103	6.2	150	Ye	372		6.1	85	Ye	328		6.2	83
Male	3	No	293	89		123	No	170	83		104	No	132	91		122
Male	1											No	313	104	5	131
Male	2																Ye	279	83	5.6	101	Ye	317	71	5.4	81
Male	2	No	233	84	5.4	91	No	148	123	5.9	172
Male	1																					Ye	126	100	5.9	139
Female	1																					No	565	103	5.7	142
Female	5	No	335	119	5.1	168	No	251	110	5.2	155	No	176				Ye	163	103	5.4	143	Ye	280	115	5.3	164
Female	1											Ye	299	84	5.5	98
Female	3						No	268	107	5.3	151	Ye	225	109	5.2	152	No	224	99	5.5	137
Female	2						No	246	88	5.8	118											Ye	268		5.9	137
Male	2						No	252	89	5.8	106	Ye	395	101	5.7	136
Female	1																Ye	210	99	6.2	101
Female	2											No	201	76	5	100	Ye	206	68	4.7	89
Female	2																Ye	202	99	5.7	142	Ye	180	65	5.6	78
Female	3											No	270	98	5.7	102	Ye	206	67	5.7	70	Ye	251	74	5.9	78
Female	4	No	156	109	5.7	134	No	114	114	5.6	147						Ye	144	118	5.6	138	Ye	139	116	5.7	148
Female	2	No	550	98	10.6	97	No	502	114	12.3	114
Male	1						No	147	80	6	91
Male	1						No	341	117	5.6	156
Male	2											No	227	135	10.8	163						No	174	108	5.9	140
Female	4	No	158	92	5.4	139						No	111	94	5.4	130	No	88	104	5.4	153	No	176	108	5.3	158
Female	4						No	228	91	5.5	118	No	194	84	5.5	111	Ye	167	85	5.5	113	Ye	188	105	5.4	146
Female	4	No	517	93	5.5	144	No	399	101	5.3	153	No	292	74	5.1	103						No	323		5.5	129
Female	2						No	245	93	5.7	125	No	234	97	5.7	138
Male	1						No	139	122	6.2	136
Female	3	No	250	113	5.6	143	No	149	129	5.8	150	Ye	193	114	5.7	135
Female	4						No	183	88	5.3	116	No	228	83	5.4	105	Ye	180	75	5.6	103	No	247	92	5.6	126
Male	4						No	250	105	6.4	143	No	244	111	6.6	142	Ye	186	101	6.6	133	No	240	82	6.3	107
Female	1																					Ye	211	95	5.6	125
Female	1	No	661	132	6	139
Male	3						No	275	77	5.9	99	No	221	91	5.6	123	Ye	207	103	5.7	140
Female	5	No	398	101	5.3	158	No	394	96	5.3	144	No	310	116	5.6	178	No	291	118	5.3	183	No	344	90	5.5	130
Male	3						No	188	82	5.4	107						No	161		5.7	129	No	309		5.9	54
Female	5	No	216	137	5.7	163	No	224	95	6	112	No	144	110	5.7	121	Ye	191	104	6.1	109	Ye	245	120	5.8	136
Female	2						No	449	90	5.8	122	No	599	78	6	105
Male	5	No	385	98	5.7	115	No	260	62	5.3	57	Ye	235				Ye	193	88	5.5	95	Ye	241	92	5.4	96
Female	2						No	129	124	5.4	143						Ye	160	153	5.6	215
Female	2	No	637	95	5.2	125	No	385	82	5.6	102
Female	1	No	390	79	6	106
Female	3											No	257	181	6	223	Ye	304	127	6.2	149	Ye	370	121	7.9	133
Male	3											Ye	253	87	5.5	119	Ye	254	75	5.6	97	Ye	237	89	5.5	120
Female	5	No	491	108	5.6	145	No	332	94	5.5	110	Ye	386	108	5.7	136	Ye	437	100	5.6	130	Ye	330	101	5.9	123
Female	1																					Ye	478	100	6	138
Female	1											Ye	131	76	5.2	100
Female	2						No	247	90	6.2	110	No	257	99	6	130
Female	4						No	405	85	5.9	119	No	352	83	5.9	107	Ye	233		5.6	131	Ye	375		5.7	81
Female	4	No	462	101	6.1	127	No	289	104	5.6	138	No	492	104	5.7	134	Ye	431	102	5.9	133
Female	5	No	171	141	5.7	195	No	127	105	6	146	No	174				No	132	135	6.1	198	No	191	166	6.3	243
Female	3	No	306	83	6	109											Ye	302	75	5.6	96	Ye	216	94	5.7	131
Female	5	No	225	117	6.1	172	No	226	104	6.1	135	No	187	119	5.6	166	No	176				Ye	222	131	6.1	193
Female	4						No	197	84	6	115	No	191	103	5.8	141	Ye	215	112	5.8	150	No	276	118	5.9	159
Female	4	No	435	126	5.3	181						No	340	69	5.2	90	No	513	90	5.5	124	Ye	377		5.3	79
Female	2																Ye	134	58	10.4	92	No	197	120	10.3	77
Female	1	No	507	97	5.8	139
Female	2																Ye	193	112	5.5	149	Ye	320	107	5.4	135
Female	3											No	243	81	7.3	106	Ye	292	81	7.9	106	Ye	291	83	7.1	110
Male	1																					Ye	222	157	5.8	218
Male	3	No	317	110	6	118	No	240	73	6.5	85	Ye	204	85	6.1	105
Female	1																Ye	216	150	5.4	219
Male	1											No	189	101	6.1	139
Female	3											No	277	97	5.8	141	Ye	394	84	5.6	124	Ye	298	107	5.9	155
Male	4	No	407	94	5.8	122	No	479	85	5.8	110						Ye	227	85	5.8	110	Ye	340	73	5.7	96
Male	1																					No	283	112	5.8	160
Female	4						No	212	106	5.7	148	No	114	64	5.8	79	No	128	65	5.9	74	No	154	84	5.9	105
Female	4						No	284	95	5.4	136	No	254	86	5.4	96	Ye	252	94	5.5	131	Ye	205	87	5.3	115
Female	1																					Ye	324	141	5.7	208
Male	1																					Ye	204		5.3	94
Male	5	No	351	83	5.5	110	No	196	70	5.4	91	No	254	82	5.5	109	Ye	164	64	5.4	85	Ye	249	70	5.5	89
Male	4						No	181	85	5.3	115	Ye	154	84	5.1	113	Ye	220	99	5.4	126	Ye	525	87	5.7	95
Female	2																Ye	193	82	5.7	100	Ye	169	75	5.4	93
Male	1																No	469	85	5.4	103
Male	1																No	370		5.8	129
Male	5	No	226	71	6	97	No	166	82	6.4	98	No	172	73	6	93	Ye	130	84	6.3	117	No	222	78	6.1	99
Female	2	No	249	96	5.9	119	No	284	83		94
Female	2																Ye	200	86	5.4	112	Ye	308	77	5.7	106
Male	2																Ye	130	157	6	203	No	535	167	6.1	220
Male	1	No	246	85	5.4	114
Female	3						No	318	104	6.2	141	No	399	96	6	131	Ye	291	96	6	128
Male	4						No	186	102	5.5	143	Ye	176				No	294	100	5.8	146	No	322	70	5.6	94
Female	4						No	177	79	5.6	105	No	188	106	5.7	157	Ye	135	100	5.9	141	Ye	144	108	5.5	162
Male	1						No	229	118	5.6	152
Male	1																					Ye	272		5.8	96
Male	1																					No	226	84	5.7	106
Female	2						No	230	93	5.8	128	No	273	89	5.6	125
Female	2																Ye	484	77	6	101	Ye	590	77	6	101
Female	3						No	262	143	5.7	197	No	230	146	6	199	Ye	199	160	5.9	206
Female	2						No	221	123	5.9	150						Ye	185	126	5.8	168
Male	1						No	394	86	5.1	108
Female	4	No	118	103	6.1	131	No	77	103	6	129	No	67	82	6.1	95	Ye	70	89	6.1	108
Male	5	No	302	102	5.4	132	No	204	89	5.3	116	Ye	265				Ye	251	72	5.5	89	Ye	257	80	5.7	98
Female	1																					Ye	494	79	5.7	107
Female	4	No	241	119	6.4	148	No	229	97	6.4	111						Ye	143	72	6.1	85	No	199	88	6.2	99
Female	5	No	340	143	5.8	206	No	229	149	5.9	203	No	236	153	5.8	203	Ye	244		6	170	No	259		6.1
Female	1																					Ye	126	102	5.5	151
Male	2	No	301	95	5.5	114	No	249	74	5.5	90
Male	3	No	214	77	5.5	107	No	106	67	5.6	88											Ye	202	78	5.6	104
Female	3	No	248	83		108	No	244	125		174	No	186	100		128
Male	1																					Ye	107	77	5.8	92
Female	1																No	235	92	6.7	97
Female	4						No	282	72	5.9	93	No	316	95	6	137	Ye	188	82	6.2	114	Ye	234	93	5.6	133
Female	4	No	325	93	5.6	128	No	348	104	5.9	145	Ye	404	87	5.6	112						Ye	360	98	5.9	124
Female	1						No	222	94	5.5	127
Female	3						No	293	126	6.2	169						No	270	85	6.1	106	No	354		5.8	87
Male	4						No	187	87	7.5	92	Ye	209	85	9.2	86	Ye	245	64	5.7	80	Ye	246	102	5.7	133
Female	1						No	328	92	5.4	130
Female	4	No	491	111	8.5	125						No	383	99	10	125	Ye	481	92	10.3	110	No	463	81	9.2	94
[truncated: 25,271 more rows]
[truncated: 7 more columns]

## Sheet: Phase 2
Gender	order_date1	order_date2	order_date3	order_date4	order_date5	order_date6	order_date7	order_date8	order_date9	order_date10	order_date11	order_date12	order_date13	order_date14	order_date15	order_date16	order_date17	fasting1	fasting2	fasting3	fasting4	fasting5	fasting6	fasting7	fasting8	fasting9	fasting10	fasting11	fasting12	fasting13	fasting14	fasting15	fasting16	fasting17	apob1	apob2	apob3	apob4	apob5	apob6	apob7	apob8	apob9	apob10	apob11	apob12	apob13	apob14	apob15
Female	2011-02-05	2012-02-23	2012-05-24	2013-03-28	2014-04-08	2014-06-28	2015-04-15	2015-12-15										No	No	No	No	Ye	Ye	Ye	No										83	91	77	142	94	74	68	81
Male	2011-01-26	2011-06-29	2012-02-07	2013-02-19														No	No	No	No														92		88	78
Female	2011-03-09	2011-07-13	2011-11-17	2012-03-21	2013-03-14	2013-09-10	2014-03-20	2015-03-18										No	No	No	No	No	Ye	Ye	Ye										106	91	78	85	88		75	75
Female	2011-04-26	2012-08-21																No	No																156	148
Female	2011-06-16	2013-03-23																No	No																127	98
Female	2011-06-11	2011-10-06	2011-12-20	2012-07-07	2012-10-20	2013-06-29	2014-05-17	2015-08-11										No	No	No	No	No	No	Ye	Ye										81	86	64	72	75	66	83	97
Male	2011-07-12	2011-11-29	2012-02-09	2012-05-09	2012-08-14	2012-11-29	2013-03-06	2013-09-09	2013-11-14	2014-11-18								No	No	No	No	No	No	No	Ye	Ye	Ye								74	62	65	61	58	59	61		58	49
Female	2011-06-30	2011-09-16	2012-07-25	2013-08-06	2014-08-06	2015-08-21	2015-12-15											No	No	No	Ye	Ye	Ye	No											133	93	87		145	136	95
Female	2011-07-29	2011-11-03	2012-04-03															No	No	No															110	107	98
Female	2011-10-21	2012-10-25	2013-11-06	2013-11-20	2014-11-01	2015-02-19	2015-11-13											No	No	Ye	No	Ye	Ye	Ye											73	67	76		86		76
Female	2011-10-01	2012-02-04	2012-09-29	2013-10-10	2014-02-01	2014-06-07	2014-10-04	2015-10-17										No	No	No	No	Ye	Ye	Ye	Ye										105	96	74	127	102	97	91	99
Female	2011-11-03	2012-02-08	2012-05-17	2013-01-11	2014-05-08													No	No	No	No	Ye													73	69	88	87	98
Female	2011-10-25	2012-01-31	2013-01-10	2013-01-31	2013-04-12													No	No	No	No	No													81		97
Male	2011-12-06	2012-03-22	2012-07-31	2013-01-05	2013-10-02	2014-04-02	2014-10-08	2015-02-06	2015-05-30	2015-10-09								No	No	No	No	No	Ye	Ye	Ye	Ye	Ye								99	91	89	66	70	78	67	90	75	81
Female	2011-10-27	2015-12-22																No	Ye																81	54
Male	2011-12-01	2012-03-16	2012-08-14	2013-03-15	2014-04-11	2014-08-01	2015-04-04											No	No	No	No	Ye	No	Ye											116	65	114	64	90	102	106
Female	2012-06-15	2012-09-11	2012-12-12	2013-04-09	2013-08-05	2013-12-05												No	No	No	No	Ye	Ye												79		79	60		71
Male	2014-01-17	2014-01-31	2014-04-12	2014-07-18	2014-10-15	2015-01-20	2015-05-28	2015-09-18										Ye	No	Ye	Ye	Ye	Ye	Ye	No										88		75	68	73	66	59	60
Female	2014-04-17	2015-06-04																Ye	Ye																93	87
Female	2014-10-18	2015-11-06																Ye	Ye																91	132
Male	2013-03-29	2014-03-12	2015-03-24															No	Ye	No															105
Female	2013-04-06	2013-10-26	2015-05-29															No	Ye	Ye															80	98
Female	2013-06-01	2014-01-15	2014-06-27	2015-07-24	2015-10-09													No	Ye	Ye	No	No													115
Female	2014-08-16	2014-11-20	2015-02-19	2015-08-15														Ye	Ye	Ye	Ye
Male	2011-03-08	2012-03-08	2013-03-14															No	No	No															88	76	79
Male	2011-03-26	2012-03-23	2013-02-27	2014-03-22														No	No	No	No														71	77	85	78
Male	2011-06-02	2012-08-23																No	No																73	83
Male	2011-09-10	2012-10-09	2013-10-31															No	No	No															97	87	93
Male	2012-02-01	2013-03-20	2014-03-26															No	No	No															106	92	78
Female	2013-12-17	2014-12-12																Ye	Ye																80
Female	2014-02-27	2015-03-17																Ye	Ye																86
Female	2014-04-30	2015-04-11																Ye	Ye
Male	2014-08-05	2015-08-28																Ye	Ye
Female	2011-01-08	2011-08-11	2012-02-01	2013-04-03	2014-04-02	2015-05-20												No	No	No	No	No	No												88		83	63	78	54
Male	2011-02-25	2012-02-28	2013-04-16	2014-02-19	2015-02-18													No	No	No	No	No													77	66	64	61	104
Female	2011-03-08	2012-03-15	2013-03-15	2014-03-11	2014-06-26	2014-09-25	2015-03-17											No	No	No	No	No	No	No											86	85	104	105			88
Female	2011-02-25	2012-02-24	2013-02-22	2014-02-21	2015-02-26													No	No	No	No	No													75	60	67	70	70
Male	2011-03-09	2012-04-24																No	No																87	92
Female	2011-04-13	2011-05-05	2011-10-26	2012-05-02	2013-05-21	2014-05-14	2015-07-07											No	No	No	No	No	No	No											75			58	84	66	70
Female	2011-04-30	2012-06-21																No	No																95	82
Male	2011-05-28	2011-12-29	2012-06-19	2013-06-25	2013-11-14	2014-09-09												No	No	No	No	No	No												107		87	102
Male	2011-06-07	2012-07-12																No	No																98	74
Female	2011-06-25	2012-02-09	2012-08-08	2013-07-30	2014-09-17	2015-09-10												No	No	No	No	No	No												101		104	93	103	98
Female	2011-06-16	2012-06-27	2013-06-26	2014-05-13	2015-07-06													No	No	No	Ye	No													77	77	65	69	78
Male	2012-06-20	2013-07-08	2014-05-21	2015-06-18														No	No	No	No														77	79	76	85
Female	2011-06-07	2012-06-14																No	No																80	73
Female	2011-07-12	2012-08-17	2013-09-05	2014-09-05	2015-09-02	2015-11-02												No	No	No	No	No	No												112	64		73	73
Female	2011-09-16	2012-03-14	2012-09-12	2013-08-26	2014-08-25	2015-08-19	2015-09-16											No	No	No	No	No	No	No											86		84		88	88
Male	2011-09-28	2012-09-29	2013-09-20	2014-10-07	2015-03-27	2015-09-18												No	No	No	No	No	No												89	103		89		83
Female	2011-09-01	2012-03-15	2012-09-20	2013-09-25	2014-09-18	2015-10-29												No	No	No	No	No	No												99		97		101	92
Male	2011-09-24	2013-04-22	2014-11-11	2015-12-21														No	No	No	No														97	112	126	133
Female	2011-10-28	2012-11-02	2014-01-09	2015-01-08														No	No	No	No														101	95	107	115
Female	2012-09-06	2013-01-10	2013-09-03	2014-09-03	2015-09-03													No	No	No	No	No													90			75	92
Male	2013-04-06	2013-04-16	2013-10-25	2014-05-09	2015-05-13	2015-11-20												No	No	No	No	No	No												80			52	52
Female	2011-05-06	2012-05-17	2013-05-06	2014-04-21	2015-04-13													No	No	No	No	No													72	80	82	93	86
Female	2011-01-06	2012-01-19	2013-01-26	2014-03-13	2015-03-26													No	No	No	Ye	Ye													72	68	65	71	64
Female	2011-02-01	2012-02-09	2014-02-06	2015-02-19														No	No	Ye	Ye														89	94	88	88
Female	2011-01-20	2012-03-10	2013-03-13	2014-04-09	2015-06-03													No	No	No	No	No													76	82	71	89	84
Male	2011-01-22	2012-04-11	2014-02-04	2015-03-20														No	No	Ye	Ye														102	103	65	74
Female	2011-01-21	2012-02-24																No	No																98	111
Female	2011-03-02	2012-05-11	2013-08-30	2014-10-02	2015-10-02													No	No	Ye	Ye	No													124	68		70	72
Female	2011-02-24	2012-05-09	2014-07-09															No	No	No															87	75	76
Male	2011-03-08	2012-04-18	2013-04-20	2014-04-30	2015-05-28													No	No	No	Ye	Ye													92	90	92	88	107
Female	2011-03-19	2012-03-13	2013-03-12	2014-04-04	2015-04-09													No	No	No	Ye	Ye													154	102	75	80	65
Female	2011-04-13	2012-08-04																No	No																89	96
Male	2011-04-21	2014-01-03	2015-03-11															No	Ye	Ye															115	124	79
Female	2011-06-17	2013-04-12	2015-01-08															No	No	No															94	132	82
Female	2011-08-03	2012-08-14	2013-09-12	2014-09-26	2015-10-16													No	No	Ye	Ye	Ye													103	86		72	85
Female	2011-10-07	2012-10-06																No	No																74	67
Male	2011-11-02	2012-11-29	2013-11-20	2014-12-05	2015-12-11													No	No	Ye	Ye	Ye													116	118	105	116	86
Female	2012-01-06	2013-04-25	2014-09-13	2015-11-19														No	No	Ye	Ye														101	92	95	95
Male	2011-12-08	2014-07-17																No	Ye																97	123
Female	2012-03-02	2013-03-16	2014-09-03	2015-06-27														No	No	Ye	Ye														84	76	70	67
Female	2012-04-12	2013-06-20	2014-09-11	2015-10-07														No	No	Ye	Ye														85	84	66	72
Female	2012-04-19	2014-11-19																No	No																85	73
Female	2012-10-26	2014-01-23	2015-04-14															No	Ye	Ye															116	96	114
Male	2013-05-17	2014-05-13	2015-01-29															No	Ye	Ye															109	93	111
Male	2012-01-11	2013-01-17	2014-02-11															No	No	Ye															75	90	90
Male	2011-01-14	2012-01-24	2013-01-10	2014-01-21	2015-01-29													No	No	No	Ye	Ye													134	82	77	74	70
Male	2011-03-02	2012-03-16	2013-04-04															No	No	No															125	92	100
Male	2011-04-07	2012-04-25	2013-04-10	2014-04-24	2015-04-24													No	No	No	Ye	Ye													98	114	109	102	105
Female	2011-06-04	2012-06-15	2013-06-27	2014-07-17	2015-07-16													No	No	No	Ye	Ye													82	86	73	72	67
Male	2011-06-25	2012-07-06	2013-07-12	2014-07-31	2015-08-11													No	No	No	Ye	Ye													120	100	90	79	105
Male	2011-12-07	2012-12-19																No	No																83	78
Male	2012-03-23	2012-06-23	2013-05-29															No	No	No															97		92
Female	2012-07-27	2013-07-27	2014-09-12	2015-09-25														No	No	Ye	Ye														117	121	139	144
Male	2014-03-06	2015-04-16																Ye	Ye																93	91
Female	2011-03-25	2012-04-13	2013-03-30	2014-04-24	2015-05-19													No	No	No	Ye	Ye													97	93	80
Female	2011-04-15	2012-04-07	2013-04-13	2014-04-08	2015-04-16													No	No	No	Ye	Ye													81	87	85	91
Male	2011-04-30	2012-04-05																No	No																82	78
Female	2011-05-14	2012-05-23	2013-06-18	2014-10-09														No	No	No	Ye														104	68	67
Male	2013-06-14	2014-06-25	2015-07-30															No	Ye	Ye															79
Female	2011-06-14	2012-11-08	2013-11-07	2015-01-06														No	No	Ye	Ye														107	107	102
Female	2011-06-03	2012-07-11	2013-08-20	2014-09-17	2015-01-24	2015-07-22	2015-10-13	2015-10-30										No	No	Ye	Ye	Ye	Ye	No	Ye										157	116
Female	2011-08-20	2012-08-28																No	No																93	87
Male	2014-11-05	2015-10-28																Ye	Ye
Female	2011-07-07	2012-07-07	2013-11-01	2014-10-30	2015-05-11	2015-10-31												No	No	Ye	Ye	Ye	Ye												115	116	111
Female	2011-09-08	2012-09-14	2013-09-24															No	No	Ye															89	92
Female	2011-09-21	2012-11-07	2013-11-06	2014-02-26	2014-05-31	2014-11-11	2015-11-10											No	No	Ye	No	No	Ye	Ye											107	66	66
Female	2011-07-22	2012-02-25	2012-08-29	2013-11-12	2014-05-14	2014-11-01	2015-11-17											No	No	No	Ye	Ye	Ye	Ye											101		90	94
Female	2011-09-15	2013-03-15	2014-04-03															No	No	No															93	110	117
Male	2011-11-01	2012-11-06	2013-11-19	2014-12-02	2015-12-15													No	No	Ye	Ye	Ye													96	82	86
Female	2012-06-07	2013-06-08																No	No																79	83
Female	2015-01-08	2015-04-17																Ye	No
Male	2011-07-13	2012-08-03	2013-09-17	2014-08-30	2015-01-13	2015-09-03												No	No	Ye	Ye	Ye	Ye												83	64
Female	2014-09-06	2015-04-02	2015-09-30															Ye	Ye	Ye
Female	2014-10-21	2015-05-06	2015-11-11															Ye	Ye	Ye
Male	2014-07-03	2015-06-19																No	No
Female	2014-07-08	2015-08-26																No	No
Female	2014-09-12	2015-09-25																No	No
Male	2014-11-10	2015-11-11																No	No
Female	2014-12-10	2015-03-18																No	No
Female	2014-05-20	2014-10-07	2015-06-23															Ye	Ye	Ye															71		73
Female	2012-12-05	2014-01-22	2014-04-03	2015-04-02														No	Ye	No	Ye														77		65	73
Female	2013-03-15	2014-07-16	2015-07-31															No	Ye	Ye															103	98	87
Female	2015-05-15	2015-10-22																Ye	Ye																93	82
Female	2013-10-31	2015-02-11																Ye	No																78	63
Male	2013-11-08	2014-11-13	2015-11-17															Ye	Ye	Ye															83		71
Male	2011-04-05	2012-04-14	2013-04-20	2014-04-19														No	No	No	No														85	90	85	86
Male	2011-05-26	2013-06-15	2014-06-27															No	No	Ye															85	58	48
Female	2011-07-23	2013-09-05																No	Ye																106
Female	2011-08-05	2012-08-16	2013-08-16	2014-10-21														No	No	Ye	Ye														87	66		75
Male	2011-08-05	2012-10-06	2014-03-13															No	No	Ye															83	103	87
Male	2011-08-10	2012-10-03	2013-12-10	2014-12-11														No	No	Ye	Ye														117	84	108	132
Female	2011-12-09	2013-01-17	2014-01-23															No	No	Ye															81	80	59
Female	2012-07-13	2014-09-22																No	Ye																94	85
Female	2012-08-08	2014-09-08																No	Ye																97	87
Male	2013-12-04	2014-12-04																No	Ye																95	99
Female	2012-10-11	2014-01-03	2015-11-02															No	No	No															100	122	98
Female	2013-01-09	2014-02-12																No	Ye																110	118
Male	2014-03-04	2015-03-07																No	No																98	98
Male	2013-05-10	2014-08-13	2015-09-16															No	No	No															86	87	86
Female	2013-02-09	2014-02-08																No	Ye																120	108
Female	2013-04-13	2014-04-26	2015-10-28															No	No	No															124	99	98
Male	2012-08-10	2012-08-31																No	No																106
Male	2012-10-17	2015-11-28																No	No																126
Female	2013-02-08	2014-03-21	2015-04-02															No	Ye	Ye															80
Female	2015-02-27	2015-03-10																No	No
Male	2011-02-01	2012-01-31	2013-02-08	2014-01-28	2015-02-10													No	No	No	Ye	Ye													92	76	79	84	124
Female	2011-02-04	2012-12-04	2014-07-02															No	No	Ye															85	92	99
Male	2011-02-25	2012-05-10	2013-05-29	2014-06-25	2015-09-30													No	No	No	Ye	Ye													85	60	71	63	62
Female	2011-03-09	2012-03-21	2013-04-25	2015-03-26														No	No	No	Ye														78	92	85	83
Female	2011-03-23	2012-04-03	2013-04-16	2014-04-23	2015-05-06													No	No	No	No	Ye													100	84	86	98	97
Male	2011-04-13	2012-04-12	2013-05-08	2014-05-13	2015-05-28													No	No	No	No	Ye													77	75	84	82	88
Female	2011-05-20	2013-12-11																No	Ye																101	94
Female	2014-01-03	2014-12-10	2015-11-25															Ye	Ye	Ye															91	99	100
Female	2014-10-14	2015-11-05																Ye	Ye																72	70
Female	2012-01-20	2013-02-19	2014-02-26															No	No	Ye															85	101	113
Male	2012-06-27	2013-06-27	2014-07-30	2015-07-28														No	No	Ye	Ye														96	88	73	65
Female	2013-06-21	2014-09-23																No	Ye																73	79
Female	2011-02-16	2015-09-04																No	Ye																100	95
Female	2011-01-14	2012-01-20	2013-01-18	2014-01-10	2014-12-27													No	No	No	No	No													91	109	78	81	115
Male	2012-02-21	2013-01-08	2014-01-08	2015-01-13														No	No	No	No														81	100	88
Female	2011-02-18	2012-03-02	2013-02-23	2014-10-14	2015-10-06													No	No	No	No	No													109	69	73
Male	2011-03-03	2012-03-16	2013-04-02	2015-04-29														No	No	No	No														104	76	96
Female	2011-03-16	2012-04-19	2013-07-18	2015-02-27														No	No	No	No															66	72
Male	2011-03-16	2012-06-09	2013-08-02															No	No	No															130	66	58
Male	2011-04-05	2014-09-19																No	No																113
Female	2011-04-08	2012-04-12	2013-03-15															No	No	No															84	98	100
Female	2011-04-14	2012-04-03	2013-04-17	2014-05-14	2015-05-15	2015-12-23												No	No	No	No	No	No												101	108	115	104
Female	2011-04-22	2012-05-02	2013-05-01															No	No	No															110	80	60
Female	2011-05-10	2012-05-17	2013-05-03	2014-06-27	2015-08-13													No	No	No	No	No													111	81	73	81
Female	2013-05-22	2014-07-24																No	No																92
Male	2011-07-26	2012-07-17	2013-08-16	2014-07-30	2015-08-04													No	No	No	No	No													88	90
Female	2011-06-30	2013-06-12	2014-06-11															No	No	No															114	65	77
Female	2011-06-18	2013-11-16	2015-09-01															No	No	No															84	94
Female	2011-07-29	2013-06-05																No	No																91	150
Female	2011-07-09	2012-07-21																No	No																83	159
Male	2011-07-21	2012-08-10	2013-08-22															No	No	No															82	86
Female	2011-08-11	2012-12-29	2013-12-18	2015-06-24														No	No	No	No														105	110	104
Male	2011-08-27	2012-08-30																No	No																96	98
Female	2011-09-23	2013-11-06																No	No																86	74
Female	2011-12-09	2012-06-01	2013-06-13	2014-06-13														No	No	No	No														116	99	101	95
Female	2011-12-03	2012-12-07	2013-12-06	2014-11-25	2015-12-01													No	No	No	No	No													81	80	77
Female	2011-11-03	2012-10-25	2013-10-09	2014-10-15	2015-10-21													No	No	No	No	No													125	151
Female	2013-07-09	2014-07-22	2015-08-13															No	No	No															85
Male	2012-07-06	2013-07-03	2014-07-02	2015-08-15														No	No	No	No														85	79	86
Female	2013-05-23	2014-05-14																No	No																101	98
Female	2011-01-04	2011-12-30	2013-01-08	2014-01-18	2015-02-25													No	No	No	No	No													93	67	73	80
Female	2011-01-11	2013-04-23																No	No																91	95
Female	2011-01-05	2012-01-19	2013-07-27	2014-08-23														No	No	No	No														138	129	70
Female	2011-04-07	2013-05-16	2014-06-13	2015-06-06														No	No	No	No														103	110	109
Female	2011-04-08	2012-07-21	2013-10-05															No	No	No															112	133	129
Female	2011-05-10	2012-05-25																No	No																91	85
Female	2011-05-25	2012-05-17																No	No																86	88
Female	2011-06-28	2013-02-07	2014-09-23															No	No	No															131	63
Female	2011-06-15	2012-06-13	2013-06-26															No	No	No															130	108	128
Female	2014-05-06	2015-06-13																No	No																80
Female	2011-07-01	2012-06-29	2013-07-03	2014-07-03	2015-07-14													No	No	No	No	No													84	129	71	75
Female	2013-07-03	2014-07-02	2015-07-08															No	No	No															79	67
Male	2011-07-15	2012-02-23																No	No																112	78
Female	2011-07-20	2012-07-07	2013-08-13	2015-04-01														No	No	No	No														99	84
Male	2011-07-08	2012-07-14	2013-07-23	2014-07-29														No	No	No	No														115	71	71	65
Male	2011-08-09	2013-05-16																No	No																109	125
Female	2011-11-05	2013-05-18																No	No																173	147
Male	2011-09-20	2012-09-22	2013-09-23	2014-09-16	2015-10-14													No	No	No	No	No													85	78
Female	2011-09-21	2012-09-05	2013-11-22															No	No	No															78	69	98
Female	2011-09-15	2012-08-29	2013-08-20															No	No	No															115	112
Female	2011-10-28	2012-11-01	2014-10-30	2015-11-12														No	No	No	No														90	85
Female	2011-10-14	2012-09-25	2015-07-03															No	No	No															91	90
Female	2011-12-14	2012-12-11	2013-12-11	2014-12-17	2015-12-11													No	No	No	No	No													87	80	96
Female	2011-12-03	2012-12-08	2013-12-07	2015-01-03														No	No	No	No														97	86	73
Female	2011-12-06	2013-03-12	2014-03-11	2015-08-18														No	No	No	No														74	75	72
Female	2011-11-16	2012-10-26	2013-12-12	2014-12-02														No	No	No	No														86	80	83
Female	2014-01-22	2015-01-15	2015-12-31															No	No	No															84
Female	2013-07-23	2014-07-03	2015-06-25															No	No	No															106	93
Female	2011-04-15	2012-03-23	2013-02-27	2014-02-25	2015-03-04													No	No	No	No	No													100	103	97	95
Female	2011-10-27	2012-12-12	2013-12-06	2015-02-06														No	No	No	No														90	73	137
Female	2011-01-29	2012-02-24	2014-07-30															No	No	Ye															99	94	99
Male	2014-03-13	2015-08-07																Ye	Ye																82	80
Female	2011-03-10	2012-09-07	2013-09-20	2014-10-24														No	No	Ye	Ye														141	91		135
Male	2011-04-01	2012-04-14	2013-12-31	2015-04-04														No	No	Ye	Ye														78	70	82	73
Male	2011-05-11	2014-08-29																No	Ye																134	142
Male	2013-02-02	2014-09-18																No	Ye																112	131
Male	2013-03-27	2014-05-24																No	Ye																100	83
Female	2013-04-10	2014-04-03	2015-05-07															No	Ye	Ye															97	92	138
Male	2013-01-04	2014-01-10	2015-01-21															No	Ye	Ye															68	139	104
Male	2011-07-21	2012-12-06																No	No																89	82
Male	2011-06-21	2013-10-09																No	No																113	96
Female	2011-06-14	2014-11-25																No	No																78	88
Female	2011-07-08	2013-05-17																No	No																88	115
Female	2011-08-03	2013-01-10	2014-01-28	2015-03-13														No	No	No	Ye														96	72	73	63
Female	2011-10-07	2012-10-17	2014-05-22															No	No	No															83	92	83
Female	2013-11-07	2014-12-12																No	Ye																98	117
Male	2012-03-07	2012-07-07	2012-10-05	2013-08-20														No	No	No	Ye														86		61
Male	2012-05-15	2013-05-30																No	No																104	119
Female	2012-06-28	2013-07-03																No	No																112	135
Female	2012-11-03	2013-04-30																No	No																104	86
Male	2011-02-02	2012-01-27	2013-01-30															No	No	No															95	92	103
Male	2011-01-05	2011-12-02	2012-12-05	2013-12-08	2014-12-05	2015-12-11												No	No	No	Ye	Ye	Ye												93	87	96	93	92	97
Female	2011-02-18	2012-09-14	2014-09-17	2015-10-01														No	No	Ye	Ye														113	121	90	89
Male	2011-06-29	2012-03-10	2014-06-05	2015-05-28														No	No	Ye	Ye														87	88	70	117
Female	2011-06-11	2012-06-22	2013-07-09	2014-07-30	2015-08-08													No	No	No	Ye	Ye													85	75	85	81	84
Male	2011-07-01	2012-07-11	2013-07-27	2015-08-04														No	No	No	Ye														77	80	97	86
Female	2013-01-12	2014-01-11	2015-01-14															No	Ye	Ye															86	80	109
Female	2013-03-14	2014-05-20	2015-04-28															No	Ye	Ye															75	74	83
Female	2012-05-16	2013-05-18	2014-10-23															No	No	Ye															84	79	91
Female	2011-11-03	2012-02-16	2013-01-10	2014-10-18	2015-11-21													No	No	No	No	Ye													96		78	81
Female	2011-09-28	2012-06-08	2012-10-17	2013-04-10	2013-11-06	2014-08-08	2015-01-14	2015-04-30										No	No	No	No	No	Ye	Ye	Ye										87	90	92	91	99	101		80
Female	2011-09-21	2012-08-10																No	No																87	105
Female	2011-11-04	2013-01-18	2013-09-17	2015-05-13														No	No	No	Ye														113	94
Female	2011-12-15	2012-04-26	2012-12-08	2013-08-16	2014-01-08	2014-04-26	2015-01-21	2015-05-13										No	No	No	Ye	No	Ye	Ye	Ye										89		90		73	65		74
Female	2012-01-25	2012-05-26	2013-03-27	2014-10-24	2015-11-11													No	No	No	Ye	Ye													95	81	84
Female	2011-11-12	2012-02-02	2012-11-29	2013-04-10	2014-12-05	2015-03-04	2015-10-23											No	No	No	No	Ye	Ye	Ye											81	57	70	69	72		65
Female	2011-11-23	2012-05-12	2012-12-20	2013-06-07	2014-01-15	2014-05-16	2014-10-15	2015-01-23	2015-05-15	2015-10-22								No	No	No	No	No	No	No	Ye	Ye	Ye								108	67	57	43	60	67	62		64	65
Female	2012-02-23	2012-06-15	2013-05-22	2015-02-14	2015-10-30													No	No	No	Ye	Ye													103		79		88
Male	2012-05-18	2013-01-18	2013-09-26															No	No	No															121	131
Male	2013-05-15	2013-05-15	2013-05-15	2013-05-15														No	No	No	No														99	125	115	100
Male	2014-08-16	2014-12-12																Ye	No																	70
Female	2015-04-17	2015-08-29																No	Ye																	88
Female	2014-12-09	2015-02-13																Ye	Ye																79
Female	2015-02-10	2015-06-12																Ye	Ye																104
Female	2012-11-14	2013-12-03	2015-01-24															No	Ye	Ye															79	77	78
Female	2011-10-28	2012-11-29																No	No																148	145
Female	2011-09-01	2013-10-30	2014-12-16															No	Ye	Ye															135	133	140
Male	2011-11-29	2013-02-01	2014-04-24	2015-05-06														No	No	No	Ye														98	84	86	94
Female	2013-10-09	2014-12-11																No	No																101	80
Female	2013-11-13	2015-01-07																Ye	Ye																133	107
Female	2013-12-20	2015-03-13																Ye	Ye																133	134
Female	2014-01-29	2015-01-21																Ye	Ye																104	79
Female	2014-02-26	2015-12-18																Ye	Ye																76	56
Female	2014-03-21	2015-08-07																Ye	Ye																94	86
Female	2014-04-30	2015-03-18																Ye	Ye																83	74
Male	2014-06-06	2015-06-19																Ye	Ye																105	102
Female	2012-02-10	2013-02-09	2014-02-12															No	No	No															76	73	73
Male	2011-04-14	2012-05-15																No	No																94	77
Female	2011-04-26	2012-04-27	2013-04-26	2014-05-07														No	No	No	No														83	75	73	79
Female	2011-06-08	2012-06-28	2013-07-17	2014-07-19														No	No	No	No														79	82	77	91
Female	2011-06-17	2012-07-07	2013-07-09	2014-07-18														No	No	No	No														99	71	82	67
Female	2011-06-22	2012-06-19	2013-08-09	2014-08-07														No	No	No	No														97	99		69
Female	2011-09-22	2012-10-11	2013-09-05															No	No	No															85	74
Male	2011-09-17	2012-10-02	2013-10-26															No	No	No															92	101	105
Male	2013-02-12	2014-02-26																No	No																91	92
Female	2011-09-01	2012-09-05	2013-09-12	2014-09-12														No	No	No	No														82	79		81
Female	2011-10-07	2012-10-17	2013-10-19															No	No	No															78	89	87
Female	2012-02-09	2013-09-26	2014-09-30															No	Ye	Ye															111		114
Female	2012-02-08	2013-03-30	2014-04-09	2015-03-26														No	No	Ye	Ye														82	101	127	137
Female	2012-02-14	2013-03-02																No	No																100	90
Male	2012-03-16	2013-07-13	2014-11-15															No	No	Ye															104	91	95
Female	2012-03-29	2013-06-01	2014-07-31															No	No	Ye															95	72	86
Male	2012-04-21	2013-04-23	2014-05-03	2015-05-16														No	No	Ye	Ye														84	67	75	64
Female	2012-05-17	2013-06-13																No	No																80	73
Female	2012-05-09	2013-05-15	2014-07-26															No	No	Ye															95	80	102
Male	2012-07-31	2013-07-18	2015-11-10															No	No	Ye															113	166	136
Female	2012-06-21	2013-07-31	2013-08-01	2014-08-07														No	Ye	No	Ye														79		93	94
Female	2012-02-02	2013-02-06	2014-02-13	2015-03-05														No	No	Ye	No														93	66	90	96
Female	2012-03-14	2013-04-17	2014-04-17	2015-05-20														No	No	Ye	Ye														94	65	87	96
Female	2012-02-23	2013-03-14	2014-03-19	2015-03-26														No	No	Ye	No														100	85	90	119
Female	2012-05-02	2013-05-10	2014-10-07	2015-10-15														No	No	Ye	No														74	68	71	59
Female	2012-04-27	2013-06-01	2014-06-05	2015-09-24														No	No	Ye	No														112	118	93	98
Female	2012-06-06	2013-06-25	2015-03-12															No	No	No															105	106	105
Female	2012-06-15	2013-07-11																No	No																89	93
Female	2013-08-01	2014-08-07	2015-08-13															No	Ye	No															90	81	86
Female	2013-06-22	2015-12-10																No	No																112	82
Female	2011-02-04	2012-04-05	2013-12-19															No	No	No															121	71	79
Male	2011-03-18	2012-03-31	2013-04-12	2014-06-04														No	No	No	Ye														92	86	91	91
Female	2012-02-22	2013-05-14	2014-08-13	2015-10-30														No	No	No	No														120	118	96	104
Male	2011-05-14	2012-05-23	2013-05-21	2014-05-21	2015-05-27	2015-06-24												No	No	No	No	No	No												122	106	104	94	79	68
Female	2011-09-29	2012-10-06	2013-10-02	2014-10-13	2015-10-14													No	No	No	No	No													114	90	145	149	192
Male	2011-08-17	2011-11-22	2012-08-23	2013-08-12	2014-08-20	2015-09-01												No	No	No	No	No	No												115		87		129	115
Male	2011-09-08	2013-10-02	2014-10-13															No	No	No															121	118	105
Female	2011-10-15	2012-10-23	2013-10-14	2014-11-10	2015-11-11													No	No	No	No	No													92	97	98	68	67
Female	2011-11-29	2012-10-25	2013-10-30	2015-02-02														No	No	No	No														89	162	83	135
Male	2011-12-02	2012-11-01	2013-10-29	2014-10-29	2015-11-06													No	No	No	No	No													105	82	76	74	90
Male	2011-10-18	2012-05-01	2012-10-18	2013-05-13	2013-10-10	2014-05-21	2014-10-17	2014-10-17	2015-10-09	2015-10-09								No	No	No	No	No	No	No	No	No	No								75		72		69	64	72	71	71	77
Male	2011-11-08	2012-05-15	2012-11-13	2013-11-11	2014-10-22													No	No	No	No	No													78		71	76	82
Female	2011-10-22	2012-03-10	2012-11-03	2013-11-01	2014-10-31	2015-10-23												No	No	No	No	No	No												100		100	113	109	113
Male	2011-10-29	2012-11-07	2013-11-08	2014-11-05	2015-02-06	2015-12-03												No	No	No	No	No	No												99	90	98	102	98	92
Female	2011-12-30	2013-10-10	2015-04-20															No	No	No															83	74	66
Female	2011-02-01	2012-07-13																No	No																83	81
Female	2011-02-01	2012-07-17	2013-08-22	2015-01-23														No	No	Ye	Ye														90	92		87
Female	2011-02-15	2012-05-16	2013-10-12	2014-12-05														No	No	Ye	Ye														111	118	126	77
Female	2011-02-09	2012-02-10	2013-02-14	2014-03-06	2015-04-10													No	No	No	Ye	Ye													74	80	80	101	91
Female	2011-04-05	2012-05-02	2013-05-15	2014-08-05	2015-11-05													No	No	No	Ye	Ye													110	97	86	99	90
Female	2011-03-22	2012-02-21	2013-02-14	2014-10-24														No	No	No	Ye														75	70	72	70
Female	2011-03-18	2012-03-27	2013-09-16	2015-04-02														No	No	Ye	Ye														98	93		68
Female	2011-03-24	2013-08-15	2014-09-17	2015-11-19														No	Ye	Ye	Ye														90		87	92
Male	2011-03-26	2012-04-11																No	No																106	105
Female	2011-05-27	2012-08-25	2013-09-06	2015-07-01														No	No	Ye	Ye														82	73		92
Female	2012-09-06	2013-11-05	2014-11-11															No	Ye	Ye															83	87	70
Female	2012-08-31	2013-09-04	2014-09-30															No	Ye	Ye															84		76
Male	2012-12-05	2014-03-19	2015-04-15															No	Ye	Ye															93	94
Female	2012-12-28	2015-07-25																No	Ye																98	120
Female	2013-02-28	2014-08-29	2015-12-04															No	Ye	Ye															88	76	70
Male	2013-04-26	2014-07-09	2015-07-18															No	Ye	Ye															85	74	72
Female	2014-12-30	2015-06-17																Ye	No																84	99
Male	2011-02-01	2012-02-08	2013-02-12	2014-02-18	2015-03-03													No	No	No	Ye	Ye													91	93	84	81	74
Male	2011-01-19	2012-03-13	2013-04-24	2014-04-26	2015-04-24													No	No	No	Ye	Ye													107	132	112	125	113
Female	2011-01-13	2012-02-09																No	No																93	103
Female	2011-01-20	2012-03-15	2013-04-16	2014-04-29	2015-05-20													No	No	No	Ye	Ye													113	131	128	123	122
Male	2011-01-25	2012-02-03	2013-01-30	2014-02-14	2015-02-13													No	No	No	Ye	Ye													84	70	81	85	76
Female	2011-01-26	2012-02-21	2013-02-27	2014-05-28	2015-07-01													No	No	No	Ye	Ye													74	73	78	89	98
Female	2011-03-29	2012-04-20																No	No																99	112
Female	2011-05-05	2012-06-07	2014-03-14	2015-05-22														No	No	Ye	Ye														92	66	64
Female	2011-05-03	2012-05-04	2013-05-09	2014-05-15	2015-05-19													No	No	No	Ye	Ye													82	77	93	90	97
Male	2011-06-02	2012-06-09	2013-06-05															No	No	No															104	57	64
Male	2012-06-09	2013-06-25																No	No																75	52
Male	2011-06-09	2012-06-05	2013-06-18															No	No	No															98	101	88
Female	2011-08-04	2012-08-15	2013-07-26															No	No	No															72	103	76
Female	2011-09-30	2012-10-19	2013-10-23	2014-10-22	2015-11-18													No	No	Ye	Ye	Ye													84	123	75	107	96
Male	2011-10-19	2012-11-14	2014-09-25															No	No	Ye															99	114	114
Female	2012-05-02	2014-04-23	2015-04-15															No	Ye	Ye															89		71
Female	2012-05-10	2014-02-20	2015-07-24															No	Ye	Ye															70	83	85
Male	2014-02-11	2015-08-11																Ye	Ye																97	86
Male	2012-01-13	2014-06-24																No	Ye																88
Female	2011-12-20	2013-01-08	2014-04-26															No	No	Ye															100	76
Female	2012-02-03	2013-04-16	2014-04-12	2015-04-30														No	No	Ye	Ye														88	70
Male	2012-03-06	2013-04-02	2014-03-11															No	No	Ye															77	63
Female	2012-04-28	2013-07-03	2014-07-16															No	No	Ye															109	97
Male	2012-05-31	2013-06-28	2014-07-08	2015-06-23														No	No	Ye	Ye														84	99
Female	2012-05-12	2013-07-16																No	No																90	86
Female	2012-05-12	2013-06-14																No	No																124	72
Female	2014-07-22	2015-10-14																Ye	Ye																92	93
Male	2014-12-04	2015-12-15																Ye	Ye																98	108
Male	2015-03-04	2015-08-28																Ye	No																86
Female	2011-01-06	2012-01-18	2013-04-24															No	No	No															75	76	83
Female	2011-01-20	2012-10-31	2013-11-05															No	No	No															68	64	73
Female	2011-01-18	2013-04-24																No	No																90	105
Female	2011-03-19	2012-03-23	2013-03-19															No	No	No															92	97	90
Female	2011-04-02	2012-04-06																No	No																86	62
Female	2011-05-03	2012-06-16	2014-01-10															No	No	Ye															146	124	118
Male	2011-04-21	2013-08-09																No	No																91
Female	2011-05-10	2012-06-09	2013-09-09															No	No	No															82	76
Female	2011-05-06	2012-07-28	2013-11-15															No	No	No															122	86	51
Female	2011-05-13	2012-05-17	2013-06-19															No	No	No															88	94	86
Female	2011-06-17	2012-06-28	2013-07-30															No	No	No															101	108	101
Female	2011-07-06	2012-07-10																No	No																101	110
Female	2011-07-06	2012-11-03	2014-01-03															No	No	No															82	80	77
Male	2011-06-15	2012-06-19	2013-06-25															No	No	No															98	80	103
Female	2011-07-13	2012-10-19																No	No																76	72
Female	2011-06-17	2012-06-22	2013-07-30															No	No	No															86	80	83
Female	2011-07-19	2012-07-27	2013-08-01															No	No	No															100	104	59
Female	2011-09-01	2012-09-20	2013-10-17															No	No	No															104	109	85
Female	2011-08-11	2012-10-19																No	No																185	156
Female	2011-09-22	2012-10-06	2013-10-19															No	No	No															75	77	79
Male	2011-10-13	2013-01-03	2013-12-05															No	No	No															87	90	82
Female	2011-10-08	2012-11-03	2013-11-26															No	No	No															89	92	82
Female	2011-08-18	2012-08-21	2013-08-19															No	No	No															83	91
Female	2011-09-20	2012-09-13	2013-09-19															No	No	No															93	86
Male	2011-09-21	2012-09-26	2013-09-27															No	No	No															136	108
Male	2011-08-30	2013-01-31																No	No																81	78
Female	2011-09-08	2012-09-25	2013-12-03															No	No	No															73	70	64
Female	2011-11-16	2013-01-08																No	No																96	89
Female	2011-11-29	2012-11-30	2013-12-10															No	No	No															76	73	76
Female	2011-12-17	2013-01-12																No	No																87	67
Male	2011-12-06	2012-12-04	2013-12-03															No	No	No															88	54	59
Male	2012-01-26	2013-01-24																No	No																80	69
Female	2012-01-28	2013-01-15	2014-01-25															No	No	Ye															88	105	122
Female	2012-02-10	2013-02-07																No	No																82	77
Female	2012-06-09	2013-06-27																No	No																88	96
Female	2011-03-10	2012-05-09	2013-05-31															No	No	No															106	101	109
Female	2011-03-10	2012-04-11	2013-04-26															No	No	No															92	103	95
Female	2011-03-05	2013-08-12																No	No																84
Male	2011-03-08	2012-03-16																No	No																93	156
Male	2011-03-09	2012-03-15	2013-03-15															No	No	No															101	66	66
Female	2011-04-01	2012-04-07	2013-04-09															No	No	No															132	149	74
Female	2011-04-14	2013-06-04																No	No																82	75
Male	2011-04-21	2012-05-03																No	No																146	113
Female	2011-04-09	2012-06-30	2014-02-01															No	No	Ye															79	76	91
Female	2011-05-14	2012-06-05																No	No																85	78
Female	2011-05-14	2013-01-03	2014-01-14															No	No	Ye															88	100	105
Female	2011-05-20	2012-05-23	2013-05-09															No	No	No															94	88	98
Male	2011-05-28	2013-05-22																No	No																98	88
Female	2011-06-21	2012-06-26																No	No																98	99
Male	2011-06-22	2012-07-10	2013-07-03															No	No	No															93	88	103
Female	2012-08-22	2013-08-29																No	No																132
Female	2011-07-16	2012-07-19	2013-07-11															No	No	No															94	83	96
Female	2011-08-19	2013-02-27																No	No																90	80
Female	2011-07-08	2012-08-09	2013-09-09															No	No	No															96	86
Female	2011-07-12	2012-07-13																No	No																93	111
Female	2011-08-10	2012-08-15	2013-08-26															No	No	No															100	100
Female	2011-10-11	2012-10-03	2013-10-09															No	No	No															84	80	72
Male	2011-10-11	2012-10-12	2013-10-19															No	No	No															117	79	65
Female	2011-11-11	2012-11-08	2013-11-12															No	No	No															82	82	74
Female	2011-12-22	2013-01-12	2014-01-18															No	No	Ye															89	61	73
Female	2012-02-15	2013-02-22																No	No																84	94
Female	2012-03-23	2013-04-02																No	No																77	99
Female	2012-06-28	2013-08-14																No	No																86
Male	2012-06-07	2013-06-08																No	No																95	99
Female	2011-03-10	2013-05-31	2014-07-24															No	No	No															81	97
Male	2011-02-11	2012-02-28	2013-07-23	2014-03-04														No	No	No	No														77	86	86	83
Male	2011-06-08	2012-05-23	2013-01-30	2014-01-15	2015-02-25													No	No	No	No	No													136	110	130	138
Female	2011-06-18	2012-06-21	2014-02-20															No	No	No																84	67
Male	2011-08-18	2012-11-15	2013-10-10	2015-06-10														No	No	No	Ye														108	77	86
Female	2011-09-02	2013-01-22	2014-03-05	2015-04-21														No	No	No	No														112	107	93
Female	2011-11-15	2012-11-14	2013-12-18	2015-02-14														No	No	No	No														82	79	85
Female	2011-11-15	2012-11-29	2013-12-03	2015-04-07														No	No	No	No														72	89	89
Female	2011-12-09	2012-12-18	2014-01-07	2015-01-15														No	No	No	No														82	92	66
Female	2011-12-08	2012-01-26	2013-08-28	2015-04-01														No	No	No	No														145
Female	2013-02-07	2015-03-11																No	No																118
Male	2014-07-29	2014-09-20	2014-10-25	2015-08-18														Ye	Ye	Ye	Ye														93			86
Female	2014-12-06	2015-04-25																Ye	Ye																136	98
Male	2014-12-19	2015-04-22	2015-07-17															Ye	Ye	Ye															75	85
Male	2015-01-31	2015-02-18																Ye	No																97
Female	2011-04-01	2012-03-27	2013-03-28	2015-12-16														No	No	No	Ye														113	107	123
Female	2011-06-11	2012-06-19	2013-06-14	2014-06-24	2015-06-18													No	No	No	Ye	Ye													77	85	82	83
Female	2011-06-23	2011-09-29	2012-06-21	2013-06-21	2014-08-05	2015-08-06												No	No	No	No	Ye	Ye												88		102	56	98
Male	2011-06-11	2013-07-16	2013-10-23	2014-07-18	2015-10-14													No	No	Ye	Ye	No													84	89		80
Female	2011-09-15	2011-12-08	2012-09-25	2013-10-03	2014-10-09													No	No	No	No	Ye													76		132	91	136
Female	2011-09-09	2013-02-26	2014-05-30	2015-07-02														No	No	Ye	Ye														86	96	74
Female	2011-10-07	2012-10-17	2014-01-23	2015-10-15														No	No	No	Ye														96	89
Female	2011-11-25	2012-11-21	2013-11-27	2014-12-03														No	No	Ye	Ye														85	95	108
Female	2011-12-06	2012-12-14	2014-01-07	2015-01-07														No	No	Ye	No														87	78	123
Male	2013-03-09	2014-03-08	2015-05-29															No	No	Ye															78	112
Female	2013-10-17	2014-10-14																Ye	Ye																93
Male	2011-02-05	2012-02-09	2013-01-23	2014-02-14	2015-02-18													No	No	No	Ye	Ye													91	74	91	71	91
Female	2011-02-15	2012-01-27	2013-02-22	2014-03-18														No	No	No	Ye														104	93	91	97
Male	2011-01-21	2012-10-03	2013-10-04	2014-10-09	2015-11-17													No	No	No	Ye	No													122	96
Female	2014-09-06	2015-09-11																No	No																96	108
Female	2011-03-18	2012-04-12																No	No																84	96
Female	2011-03-31	2012-05-19																No	No																80	63
Female	2011-04-15	2012-05-04	2013-05-08	2014-05-07	2015-04-29													No	No	No	Ye	Ye													85	76	88	82	81
Female	2011-04-26	2012-05-08	2013-05-08	2014-05-10	2015-02-24													No	No	No	Ye	No													95	116	129	112	80
Female	2011-05-27	2012-06-08	2013-07-03	2014-07-12	2015-07-21													No	No	No	Ye	No													72	82	74	67	89
Female	2011-05-28	2012-06-23																No	No																86	86
Female	2011-06-04	2012-11-01	2013-12-10	2014-12-20														No	No	Ye	Ye														112	77	120	93
Female	2011-07-27	2012-11-16	2013-11-13	2014-12-03	2015-12-15													No	No	Ye	Ye	No													153	93	75	84	171
Male	2011-08-04	2012-08-03	2013-08-08	2014-08-21	2015-09-11													No	No	Ye	Ye	Ye													111	112		142	111
Male	2014-01-16	2015-05-29																Ye	Ye																75	66
Female	2011-12-15	2013-01-03	2014-01-17	2015-03-27														No	No	Ye	Ye														90	84	87	85
Female	2011-10-26	2012-10-16	2013-11-20	2014-12-03	2015-12-11													No	No	Ye	Ye	No													72	59	64	64	64
Female	2011-12-06	2013-03-06	2014-03-13	2015-04-15														No	No	Ye	Ye														95	77	80	100
Female	2012-01-20	2013-01-25	2014-01-29	2015-02-06														No	No	Ye	Ye														87	66	60	80
Female	2012-02-01	2013-01-25	2014-02-15	2015-02-06														No	No	Ye	Ye														94	82	91	79
Female	2012-02-09	2014-01-15	2015-05-13															No	Ye	Ye															91	88	86
Male	2012-05-11	2013-05-17																No	No																133	100
Female	2012-04-27	2014-07-02	2015-11-07															No	No	Ye															84	93	100
Female	2012-07-12	2014-05-07																No	No																126	143
Male	2013-06-26	2014-07-31	2015-08-08															No	Ye	Ye															83	103	111
Female	2012-05-09	2013-05-30	2014-06-26	2015-07-14														No	No	Ye	No														76	73	63	73
Female	2011-02-02	2012-02-09	2013-02-12	2014-02-14	2015-02-18													No	No	No	Ye	Ye													68	74	91	105	119
Male	2011-01-13	2012-01-31	2013-01-24	2013-12-31	2015-03-20													No	No	No	Ye	Ye													114	96	120	96	80
Female	2011-01-25	2013-02-08	2014-05-14	2015-11-18														No	No	Ye	No														67	101	91	97
Female	2011-02-17	2012-02-28																No	No																70	69
Female	2011-02-26	2012-03-14	2013-07-23															No	No	No															142	135	146
Female	2011-04-14	2012-04-19																No	No																84	90
Female	2012-06-20	2013-06-20	2014-06-19	2015-06-23														No	No	Ye	No														82	81	91	89
Female	2011-05-11	2012-06-02	2013-06-01	2014-05-13	2015-07-15													No	No	No	Ye	No													84	77	66	70	66
Female	2011-05-19	2012-05-26	2013-05-30	2014-07-16	2015-08-12													No	No	No	Ye	Ye													75	78	51	59	64
Male	2011-05-17	2012-06-12	2014-06-27	2015-07-10														No	No	Ye	No														82	58	63	75
Female	2011-06-29	2012-07-17	2013-07-12	2014-07-16	2015-07-23													No	No	No	Ye	Ye													124	101	112	105	101
Male	2011-06-21	2013-04-23																No	No																75	87
Male	2011-07-07	2012-09-14	2013-09-17	2014-09-24														No	No	Ye	Ye														98	92		87
Female	2011-09-16	2013-12-04																No	Ye																110	89
Female	2011-07-21	2012-07-28	2013-08-03	2014-07-23	2015-08-11													No	No	No	Ye	Ye													81	84	87	99	100
Female	2011-10-12	2012-10-18	2013-10-17	2014-10-22	2015-11-05													No	No	Ye	Ye	Ye													74	69	70	79	72
Male	2011-12-06	2012-12-11	2014-04-05	2015-03-28														No	No	Ye	No														94	77	93	72
Female	2011-12-09	2012-12-13	2013-12-21	2014-12-19	2015-12-29													No	No	Ye	Ye	No													84	105	104	91	85
Female	2011-12-29	2012-12-28	2014-01-17	2015-01-17														No	No	Ye	No														122	94	79
Female	2012-01-11	2013-01-25	2014-02-12	2015-02-11														No	No	Ye	Ye														98	106	80	85
Female	2012-03-17	2013-06-08	2014-10-07	2015-10-16														No	No	Ye	No														83	86	83	62
Female	2013-12-14	2015-02-18																Ye	Ye																131	160
Female	2013-08-01	2014-08-02	2015-08-21															No	No	Ye															75	71	85
Male	2014-03-08	2015-11-11	2015-12-01															Ye	No	Ye
Female	2014-04-05	2015-01-09	2015-04-24															Ye	No	Ye																	91
Female	2014-07-25	2015-01-27	2015-09-04															Ye	Ye	Ye																	84
Male	2014-08-30	2015-11-03																Ye	Ye
Male	2014-09-17	2014-10-07	2014-12-19	2015-09-25														Ye	Ye	Ye	Ye															78		50
Male	2013-07-19	2014-08-02	2015-08-28															No	Ye	Ye															83	69	70
Female	2011-03-04	2012-03-07	2013-04-04	2014-06-03	2015-09-17													No	No	No	Ye	Ye													73	72	70	90	83
Male	2011-03-01	2012-09-12	2013-11-08															No	No	Ye															136	126	113
Male	2011-02-17	2012-02-10	2013-02-20															No	No	No															97	90	101
Female	2011-06-01	2012-07-11	2013-07-30	2014-08-12	2015-11-24													No	No	No	Ye	Ye													138	141	104	156	138
Female	2011-05-27	2015-10-15																No	Ye																113	85
Male	2011-06-10	2012-06-20	2013-07-26	2014-08-06	2015-08-07													No	No	No	Ye	Ye													87	78	93	87	83
Male	2011-07-21	2012-10-04	2014-02-18	2015-02-26														No	No	Ye	Ye														72	66	62	59
Female	2011-11-15	2013-02-01																No	No																104	94
Female	2011-11-23	2015-10-30																No	Ye																82	106
Male	2011-12-07	2013-01-04	2014-02-19	2015-02-20														No	No	Ye	Ye														78		83	81
Female	2011-01-27	2012-02-17																No	No																87	141
Female	2011-06-03	2012-08-16	2015-10-14															No	No	Ye															105	114
Male	2011-10-26	2012-10-31																No	No																111	100
Male	2011-11-18	2013-01-17																No	No																100	98
Female	2011-10-28	2015-03-27																No	No																77
Male	2011-10-04	2013-05-14																No	No																97	78
Female	2011-12-09	2013-01-10	2014-01-25	2015-01-30														No	No	Ye	Ye														111	97
Female	2011-10-20	2015-06-03																No	Ye																76
Female	2013-12-07	2014-12-11	2015-12-09															Ye	Ye	Ye															97
Male	2014-02-15	2015-02-20																Ye	Ye
Female	2011-02-18	2012-03-30	2013-05-02															No	No	No															116	90	141
Male	2011-03-04	2012-03-14	2013-03-26	2014-04-04	2015-04-09													No	No	No	Ye	Ye													80	81	69		88
Male	2011-04-02	2012-04-04	2013-04-06	2014-04-05	2015-04-08													No	No	No	Ye	Ye													104	83	66
Female	2011-03-19	2012-04-06	2013-04-02	2014-04-18	2015-05-02													No	No	No	Ye	Ye													100	95	104	100	130
Male	2011-06-28	2012-07-10																No	No																110	134
Female	2011-07-01	2014-01-18																No	Ye																117	78
Male	2011-07-06	2012-08-02	2013-08-14	2014-08-18	2015-08-05													No	No	Ye	Ye	Ye													116	106
Female	2011-07-14	2013-03-15	2014-07-03															No	No	Ye															122	140	115
Female	2011-08-23	2012-09-05	2013-09-16	2014-09-18	2015-09-25													No	No	No	Ye	Ye													72	64		74	77
Male	2011-08-23	2014-09-16	2015-09-10															No	No	No															85
Female	2011-07-06	2012-07-03	2013-08-07	2014-08-09	2015-08-12													No	No	Ye	Ye	Ye													109	76
Male	2011-08-16	2012-09-11	2014-06-19															No	No	Ye															90	107	100
Female	2011-09-08	2012-09-15	2013-09-17	2014-10-01														No	No	Ye	Ye														109	105		87
Female	2011-08-23	2012-08-22	2013-08-19	2014-09-25	2015-10-08													No	No	Ye	Ye	Ye													83	70		67	62
Female	2011-11-23	2012-12-01																No	No																102	106
Female	2011-09-22	2012-12-28	2014-12-30															No	No	Ye															88	70
Male	2011-10-22	2011-12-03	2012-12-21	2013-12-28	2014-12-31													No	No	No	Ye	Ye													95	96	128	88
Female	2014-10-28	2015-10-30																Ye	Ye
Male	2013-12-10	2015-01-08																Ye	Ye																94	62
Female	2012-06-09	2013-06-22	2014-06-14	2015-06-17														No	No	Ye	Ye														63	82	62
Male	2012-11-14	2013-11-26																No	Ye																103	97
Male	2012-08-25	2013-11-21	2014-08-09	2015-08-11														No	Ye	Ye	Ye														89	91		128
Male	2011-02-02	2012-03-13	2013-04-05	2014-05-08	2015-06-10													No	No	No	Ye	Ye													86	56	57
Male	2013-05-31	2015-06-09																No	Ye																101	97
Male	2011-02-08	2012-02-09	2013-03-22	2014-04-02	2015-04-02													No	No	No	Ye	Ye													95	107	112	115	100
Male	2011-06-02	2012-07-27																No	No																106	95
Female	2011-06-15	2012-07-19	2013-07-31															No	No	No															100	81	82
Male	2011-06-04	2012-08-01	2013-07-31	2014-06-18														No	No	No	Ye														70	64	84	88
Female	2011-10-01	2012-11-08	2013-12-17	2015-01-14														No	No	Ye	Ye														96	72	65	61
Female	2011-12-15	2013-01-09																No	No																104	118
Female	2012-01-24	2013-05-07																No	No																93	103
Female	2012-01-11	2013-01-23																No	No																83	86
Female	2011-12-07	2012-12-13																No	No																76	80
Male	2012-02-14	2013-03-01																No	No																87	79
Female	2015-01-09	2015-07-22																Ye	Ye																99
Female	2011-02-01	2013-03-23	2014-04-25	2015-05-12														No	No	Ye	Ye														107	90	101	112
Female	2011-02-18	2012-03-01	2013-03-06	2014-03-12	2015-03-04													No	No	No	Ye	Ye													74	79	83	90	87
Female	2011-03-22	2013-04-06	2014-04-01															No	No	Ye															191	110	98
Female	2011-04-27	2012-04-21	2013-05-15	2014-03-18	2015-07-01													No	No	No	Ye	Ye													99	83	80	102	115
Female	2011-04-23	2012-10-05	2013-11-07	2014-11-18	2015-11-21													No	No	Ye	Ye	Ye													135	73		92	60
Female	2011-06-01	2012-06-05																No	No																109	127
Female	2011-05-27	2012-06-05	2013-06-11															No	No	No															90	91	95
Female	2011-06-16	2013-10-26	2014-11-11															No	Ye	Ye															84	70	73
Female	2011-06-21	2012-06-27																No	No																108	82
Female	2011-09-21	2012-09-19	2013-10-08	2014-10-04	2015-10-06													No	No	No	Ye	Ye													88	82	88	84	88
Female	2011-12-02	2012-11-02																No	No																111	99
Female	2011-12-10	2012-03-03	2012-12-22	2013-06-07	2013-12-20	2014-12-18	2015-07-07	2015-12-17										No	No	No	No	Ye	Ye	Ye	Ye										77		68		69	76	74	68
Female	2013-06-08	2014-07-29	2015-08-11															No	Ye	Ye															79	72	81
Female	2012-02-24	2012-11-28	2013-06-22	2014-02-13	2014-06-13	2014-09-10	2015-06-17	2015-12-16										No	No	No	Ye	Ye	Ye	Ye	Ye										86	93	48		46	43	48
Female	2013-11-05	2014-12-04	2015-04-14	2015-12-19														Ye	Ye	Ye	Ye														84	94	93	92
Female	2014-01-22	2015-03-24																No	Ye																112	95
Female	2014-04-09	2015-06-18																Ye	Ye																83	110
Female	2014-05-08	2015-06-25																Ye	Ye																102	158
Female	2014-05-29	2015-07-30																Ye	Ye																84	116
Female	2014-06-26	2015-07-16																Ye	Ye																94	83
Female	2014-07-18	2015-07-23	2015-08-07															Ye	Ye	No															98	132	141
Female	2014-08-06	2015-08-05																Ye	Ye																103	93
Female	2013-06-07	2014-06-13																No	Ye																82	68
Male	2013-07-26	2014-05-30	2015-08-21															No	Ye	Ye															82
Male	2013-06-07	2015-05-15																No	Ye																98	81
Female	2014-04-11	2015-07-24																Ye	Ye																93
Female	2013-10-11	2014-05-30																Ye	Ye																106
Male	2013-10-25	2015-09-25																No	Ye																94
Female	2013-11-08	2015-03-13																Ye	Ye																90	96
Female	2014-09-05	2015-10-30																Ye	Ye																112
Female	2014-05-30	2015-09-25																Ye	Ye																76
Male	2013-12-13	2015-05-01																Ye	Ye																92	96
Female	2013-12-21	2015-03-07																Ye	Ye																153	112
Male	2013-12-21	2015-10-30																Ye	Ye																143
Male	2014-03-07	2015-03-07																Ye	Ye																79	66
Male	2014-03-07	2015-05-01																Ye	Ye																69	74
Male	2013-11-22	2014-12-06																Ye	Ye																108	70
Female	2013-12-19	2014-12-18	2015-12-17															Ye	Ye	Ye															87	85	64
Female	2014-01-04	2015-04-07																Ye	Ye																78	70
Female	2014-01-28	2015-01-22																Ye	Ye																82	76
Female	2014-03-27	2015-04-08																Ye	Ye																105	86
Female	2014-04-26	2015-05-07																No	Ye																98	105
Female	2014-05-21	2015-06-11																Ye	Ye																83	64
Female	2014-06-06	2015-06-20																Ye	Ye																110	95
Female	2012-02-07	2013-04-25	2014-06-04	2015-06-18														No	No	No	No														102	104	98	94
Male	2012-02-15	2013-02-27	2014-03-13	2015-03-18														No	No	No	No														82	74	79	85
Male	2012-03-28	2013-04-30																No	No																93	73
Female	2012-06-02	2013-06-27	2014-08-12	2015-08-20														No	No	No	No														136	91	112	93
Female	2012-05-15	2013-05-11	2014-07-30	2015-09-29														No	No	No	No														125	86	98	110
Female	2012-06-27	2013-07-18	2014-07-24	2015-08-04														No	No	No	No														93	99	92	73
Female	2012-07-31	2013-09-18	2014-12-30															No	No	No															93		88
Female	2012-09-13	2013-09-20	2015-11-11															No	No	No															108		72
Male	2012-11-06	2013-11-19	2014-11-25	2015-11-25														No	No	No	No														116	84	80	77
Female	2011-02-19	2011-07-21																No	No																120	115
Male	2011-03-26	2012-05-12	2015-10-16															No	No	Ye															77	72	77
Female	2011-04-14	2012-06-06	2013-05-31	2014-06-07	2015-09-18													No	No	No	No	Ye													86	99	94	91	86
Female	2011-04-30	2011-11-09	2012-05-24	2013-09-20	2014-12-23	2015-11-25												No	No	No	Ye	Ye	Ye												104	134	108		104	102
Female	2011-05-11	2012-04-12	2013-04-23	2014-05-06	2015-02-25													No	No	No	No	Ye													108	104	114	73	76
Female	2011-05-19	2012-08-01	2013-04-04	2015-06-10														No	No	No	Ye														86	78	71	82
Female	2011-05-27	2012-03-08	2014-09-12															No	No	Ye															138	135	160
Male	2011-06-21	2012-07-24	2013-07-18	2014-08-05	2015-09-16													No	No	No	Ye	Ye													82	87	88	125	64
Male	2011-06-15	2012-05-26	2013-12-12	2015-05-14														No	No	Ye	Ye														77	72	78	75
Male	2011-09-08	2012-09-06																No	No																104	101
Female	2011-10-15	2012-11-30	2015-04-14															No	No	Ye															114	74	71
Female	2011-09-29	2012-12-22	2013-12-19	2014-10-21														No	No	Ye	Ye														82	127	132	114
Female	2011-12-17	2013-04-19	2014-07-25															No	No	No															137	128	106
Female	2011-12-06	2012-12-08	2014-12-18															No	No	Ye															92	96	108
Female	2012-01-19	2013-02-09	2014-03-06															No	No	No															89	121	109
Female	2012-12-19	2013-12-06	2014-12-09	2015-12-08														No	Ye	No	Ye														75	85	72	66
Female	2011-12-06	2012-12-12	2014-04-04	2015-05-05														No	No	No	Ye														96	99	115	103
Female	2012-01-17	2012-11-02	2014-01-09	2015-02-03	2015-12-09													No	No	Ye	Ye	Ye													89	88	91	91	82
Female	2012-06-19	2013-07-12	2015-05-28															No	No	No															147	139	98
Male	2013-03-06	2014-01-25	2015-11-25															No	No	Ye															85	92	77
Male	2013-10-18	2015-10-22																Ye	Ye																105	102
Female	2015-06-09	2015-12-12																Ye	No																101	81
Female	2011-05-03	2012-12-19	2014-01-16	2015-03-04														No	No	Ye	Ye														82	100	89	71
Female	2011-05-14	2012-01-26																No	No																98	114
Male	2011-05-05	2012-04-27	2013-05-01	2014-07-22	2015-07-29													No	No	No	Ye	Ye													75	71	78	73	76
Female	2011-06-16	2012-05-30	2013-05-30	2015-03-03														No	No	No	Ye														92	114	98	88
Female	2011-09-23	2012-10-25	2013-10-25															No	No	Ye															81	79	82
Male	2011-12-02	2012-12-05	2013-12-04	2014-11-18	2015-12-08													No	No	Ye	Ye	Ye													88	78	95	85	82
Female	2011-11-11	2012-11-15	2013-11-20	2014-11-14	2015-11-13													No	No	Ye	Ye	Ye													89	81	91	89	79
Male	2012-01-27	2013-02-02	2014-01-30	2015-01-30														No	No	Ye	Ye														109	100	89	80
Male	2012-03-29	2013-06-19	2014-07-23	2015-07-16														No	No	Ye	Ye														126	110	99	85
Female	2012-06-15	2015-02-21																No	Ye																159	120
Female	2013-02-12	2014-02-15	2015-02-25															No	Ye	Ye															80	74	78
Male	2012-02-16	2013-03-14	2014-03-25	2015-03-26														No	No	Ye	Ye														80	112	118	110
Male	2013-11-23	2015-01-17																Ye	Ye																94	68
Female	2011-03-08	2014-03-20																No	Ye																96	100
Female	2011-06-29	2012-07-14																No	No																83	83
Female	2011-06-30	2013-02-21																No	No																109
Male	2011-08-03	2013-03-30	2014-05-28	2015-10-28														No	No	Ye	Ye														95	108	106	89
Female	2011-07-14	2013-07-18	2014-08-06	2015-08-26														No	No	Ye	Ye														91	104	66	68
Male	2011-11-02	2012-10-31	2013-10-31															No	No	Ye															89		115
Female	2011-10-11	2012-11-09	2013-12-04	2015-03-24														No	No	Ye	Ye														133	113	110	132
Female	2011-10-11	2012-10-12	2013-10-18															No	No	Ye															110	103	90
Male	2011-11-11	2012-11-06	2013-11-19	2014-12-05	2015-12-05													No	No	No	Ye	Ye													81	73	75	51	72
Female	2013-10-02	2014-10-11																No	Ye																71	75
Female	2013-10-09	2014-01-17	2014-07-22	2015-07-29														No	Ye	Ye	Ye														67		53	58
Female	2011-05-18	2012-05-31	2013-06-08	2014-06-17	2015-06-25													No	No	No	Ye	Ye													84	76	110	95	99
Female	2011-03-04	2012-08-30																No	No																96	120
Male	2011-04-22	2012-05-18	2013-12-13															No	No	Ye															103	93	87
Female	2011-05-10	2012-05-17																No	No																84	67
Female	2011-05-26	2012-06-28	2014-01-10	2015-10-23														No	No	Ye	Ye														88	95	92	104
Male	2011-08-11	2012-06-01	2014-04-22															No	No	Ye															79	67	56
Male	2011-08-19	2012-07-17	2013-09-09	2014-09-06	2015-11-03													No	No	Ye	Ye	Ye													76	78		88	78
Female	2011-08-04	2012-08-24	2013-08-28															No	No	Ye															124	101
Male	2011-12-09	2012-12-13																No	No																126	122
Female	2011-11-18	2012-12-28	2013-12-31	2015-01-13														No	No	Ye	Ye														92	85	97	100
Male	2013-05-14	2014-06-05	2015-06-19															No	Ye	Ye															84	65	84
Female	2011-02-01	2012-03-28	2013-06-29															No	No	No															133	118	116
Male	2011-09-17	2015-12-08																No	Ye																92	88
Female	2011-02-22	2012-03-10	2012-06-22	2012-10-31	2013-03-08	2014-03-11	2014-07-16	2015-03-10	2015-08-25									No	No	No	No	No	Ye	Ye	Ye	Ye									90	82	80	90	96	96	88	83
Male	2011-03-05	2012-03-14	2013-03-13	2014-03-06														No	No	No	Ye														89	67	98	93
Male	2011-02-22	2012-03-06	2012-07-10	2012-10-10	2013-04-10	2013-10-24	2014-02-14	2014-04-22	2014-08-05	2015-05-12								No	No	No	No	No	Ye	Ye	Ye	Ye	Ye								174	94	87	86	95	94	88	96	104	100
Female	2011-03-12	2012-03-01	2012-08-21	2013-09-11	2015-01-07	2015-06-10												No	No	No	Ye	Ye	Ye												117	125	136		135	136
Female	2011-04-19	2012-03-29	2013-04-04	2014-07-08	2015-08-27													No	No	No	Ye	Ye													98	90		113	111
Female	2011-05-25	2013-04-03																No	No																91	88
Male	2011-06-18	2012-07-10	2013-07-24	2014-09-11	2015-04-09													No	No	No	Ye	Ye													95	99	103	103	63
Male	2011-06-08	2012-05-24	2013-06-12	2014-07-25	2015-05-27													No	No	No	Ye	Ye													109	98	103	114	87
Male	2011-07-12	2012-07-17	2013-09-11															No	No	Ye															143	88
Female	2011-07-13	2012-07-18																No	No																87	87
Female	2011-08-31	2011-11-19	2012-10-23	2014-05-21	2015-08-25													No	No	No	Ye	Ye													77	59	64	68	83
Female	2011-08-31	2013-02-22	2015-05-01															No	No	Ye															88	150	96
Female	2011-08-30	2012-09-01	2013-09-06	2014-09-20	2015-11-12													No	No	Ye	Ye	Ye													92	73		88
Male	2011-09-02	2012-09-18	2013-10-19	2014-10-21	2015-10-15													No	No	Ye	Ye	Ye													82	79	79	83	82
Female	2011-10-08	2012-06-27	2012-10-03	2014-03-14	2015-04-15													No	No	No	Ye	Ye													107		105	77	70
Female	2011-10-28	2012-03-08	2012-12-14	2013-12-19	2014-12-11													No	No	No	Ye	Ye													126		113	112	125
Female	2011-11-11	2012-12-19	2013-04-18	2014-01-03														No	No	No	Ye														96	103	114	119
Female	2012-07-06	2013-09-06																No	Ye																90
Male	2011-02-09	2012-02-11	2013-02-23	2014-03-08	2015-03-14													No	No	No	Ye	Ye													114	57	76	75	67
Male	2014-01-18	2014-12-31																Ye	Ye																104	102
Male	2015-02-10	2015-11-17																Ye	Ye																96
Female	2011-04-13	2011-08-27																No	No																78
Female	2011-04-27	2011-06-18	2011-11-22	2012-02-17	2012-06-01	2012-09-29	2013-06-18	2014-02-27	2014-08-26	2015-11-03								No	No	No	No	No	No	No	No	No	No								103				55		58	52
Female	2014-12-12	2015-08-01																No	No																97
Male	2011-07-13	2015-03-21																No	No																95
Female	2011-07-13	2014-04-09	2014-04-16															No	No	Ye															134		155
Female	2011-08-19	2013-08-05	2015-11-11	2015-12-10														No	No	No	No														92
Male	2011-10-14	2012-01-25	2013-01-05	2014-04-17														No	No	No	Ye														81		66
Male	2011-09-14	2012-06-07	2013-05-30	2014-07-21	2015-08-21	2015-09-18												No	No	No	Ye	No	No												89	75	87	132
Female	2012-01-06	2013-06-11	2014-08-13	2014-08-27														No	No	No	No														72	64		80
Female	2013-08-03	2014-06-21	2015-11-25															No	No	No															112
Male	2013-11-27	2015-11-05																Ye	No																142
Male	2015-03-12	2015-03-26																No	No
Female	2015-03-12	2015-03-19																Ye	No
Female	2015-04-22	2015-06-06																Ye	Ye																	85
Male	2015-08-15	2015-10-03																No	No
Male	2011-02-02	2012-05-26	2013-11-16	2015-10-31	2015-11-25													No	No	Ye	No	No													135	133	94
Female	2011-02-02	2011-10-26	2013-07-10	2014-07-16														No	No	No	Ye														127		145
Female	2011-04-04	2012-09-11	2013-07-17															No	No	No															79	140	122
Male	2011-01-20	2013-11-19	2014-09-06	2014-12-02	2015-10-09													No	Ye	No	No	No													95	96
Female	2011-02-15	2012-05-23	2014-07-26	2015-06-27														No	No	Ye	No														93	103
Female	2011-03-15	2012-03-28	2012-12-11	2014-09-10														No	No	No	No														147		125
Female	2011-02-16	2012-10-03	2013-06-19	2015-06-10														No	No	No	Ye														95	95	84
Female	2011-03-17	2014-12-13																No	No																141
Female	2011-04-05	2012-05-19	2013-01-25															No	No	No															149		90
Male	2011-03-26	2012-02-29	2013-06-01															No	No	No															126	118	107
Female	2011-04-14	2013-09-05																No	Ye																111
Female	2011-04-21	2012-07-18	2014-02-22	2015-03-12														No	No	No	Ye														134	105	90
Male	2011-04-27	2013-05-14	2014-06-26															No	No	No															84	107
Male	2011-05-12	2011-10-28																No	No																133
Female	2011-05-17	2013-12-04																No	Ye																89	105
Male	2011-06-14	2013-06-11	2014-08-13															No	No	No															129	95
Female	2014-09-16	2015-09-22																No	No
Female	2011-08-12	2011-09-16	2012-12-13	2014-01-16	2014-03-21	2014-06-18	2015-05-06											No	No	No	Ye	No	No	Ye											87		79	106	68	63
Male	2011-08-19	2011-11-29	2012-08-01	2014-12-05														No	No	No	No														85		66
Male	2011-11-29	2012-10-18	2014-01-21	2015-02-25														No	No	Ye	No														98	67	78
Male	2011-09-21	2012-08-28	2013-06-06	2014-07-11	2015-06-04													No	No	No	No	No													96	103	126
Female	2011-11-10	2014-01-10	2015-02-13															No	Ye	No															93	94
Male	2011-11-29	2014-06-26	2014-12-16															No	No	No															93
Female	2012-03-14	2013-08-27	2014-11-13	2015-11-20	2015-12-23													No	No	No	No	No													87
Female	2012-03-02	2014-02-28	2014-03-26	2014-04-05	2015-10-03													No	No	No	No	No													96	77	72	70
Female	2013-02-28	2015-04-21																No	Ye																83
Female	2015-08-20	2015-10-14																No	No																	64
Male	2013-10-31	2015-10-14																Ye	No																94
Female	2014-04-01	2014-05-07	2015-07-18															No	No	No																83
Female	2011-04-06	2012-12-14																No	No																110	99
Female	2013-06-12	2014-01-08	2014-09-24	2015-09-15														No	No	No	Ye														85		67	75
Female	2011-03-30	2013-07-12	2015-06-02															No	No	No															89	90	91
Female	2011-05-12	2012-05-31	2015-10-14															No	No	No															101	100	88
Male	2011-06-16	2012-08-17																No	No																111	76
Female	2011-08-17	2012-09-21																No	No																82	79
Female	2011-08-25	2012-09-12	2013-11-12	2014-12-04														No	No	Ye	Ye														76	75	77	77
Female	2011-12-07	2014-03-05																No	Ye																81	99
Male	2012-01-20	2014-02-06																No	No																99	107
Female	2012-02-29	2013-03-06	2014-04-30	2015-05-23	2015-10-08													No	No	Ye	Ye	Ye													73	73	66	65
Male	2013-04-17	2015-05-15																No	No																124	126
Female	2013-11-09	2014-01-16																Ye	No																116
Male	2014-02-06	2014-09-06																No	Ye																139
Female	2013-04-16	2014-05-06	2015-05-21															No	Ye	Ye															140	128	86
Male	2013-03-08	2014-04-10	2015-04-15															No	Ye	Ye															86	105	70
Female	2013-10-03	2014-12-17																No	Ye																79	71
Female	2013-10-10	2014-11-06																No	Ye																147	137
Female	2014-09-09	2015-09-03																Ye	Ye																126	119
Female	2013-11-08	2014-11-07																Ye	Ye																71	72
Male	2013-12-06	2014-10-15	2015-11-10															Ye	Ye	Ye															91	92	78
Male	2014-06-03	2015-07-01																Ye	Ye																80	85
Female	2014-01-07	2015-01-21																Ye	Ye																95	108
Female	2014-03-05	2014-07-03	2015-03-04															Ye	No	Ye															81
Female	2014-03-14	2014-09-12	2015-04-14															No	Ye	Ye															111		116
Male	2014-04-25	2015-05-01																No	Ye																109
Male	2014-05-02	2015-05-15																Ye	Ye																89
Female	2014-07-23	2015-07-29																Ye	Ye																	111
Female	2014-07-23	2015-04-29																Ye	Ye																112	96
Female	2014-09-12	2014-12-11	2015-09-16															Ye	No	Ye															95		89
Female	2014-10-10	2015-09-17																Ye	Ye																	82
Female	2011-02-01	2012-02-03																No	No																78	87
Female	2011-02-03	2012-01-28	2013-02-15	2014-02-14	2014-06-07	2015-02-20	2015-04-30	2015-10-17										No	No	No	Ye	Ye	No	Ye	No										99	76	72	95		98
Male	2011-01-05	2011-12-23	2013-01-24	2014-02-01	2015-07-15													No	No	No	Ye	Ye													108	80	89	94	108
Male	2011-02-19	2012-03-30	2013-04-05	2014-07-19	2015-11-18													No	No	No	Ye	Ye													128	143	124	97	89
Female	2011-03-04	2012-03-02	2013-03-12	2014-03-13	2015-06-12													No	No	No	Ye	Ye													113	87	72	86	88
Female	2011-03-04	2012-03-06																No	No																121	128
Male	2011-03-05	2012-03-20	2013-03-21															No	No	No															73	63	57
Female	2011-03-25	2012-03-27	2013-03-28	2014-03-27	2015-04-02													No	No	No	Ye	Ye													88	71	82	75	91
Male	2011-04-29	2012-05-04	2014-03-27	2015-08-07														No	No	Ye	Ye														90	88	92	86
Female	2011-06-01	2012-07-03	2013-07-02	2014-07-12	2015-07-28													No	No	No	Ye	Ye													75	84	91	74	67
Female	2011-06-09	2012-06-16	2013-07-03	2014-07-16	2015-09-12													No	No	No	Ye	Ye													73	64	69	68	61
Female	2011-06-10	2012-06-23	2013-06-26	2014-08-14	2015-09-18													No	No	No	Ye	Ye													86	93	86	96	163
Female	2011-06-16	2012-06-09	2014-03-15															No	No	Ye															87	70	78
Female	2011-08-19	2012-10-11	2013-10-17	2015-02-13														No	No	Ye	Ye														135	109	74	79
Female	2011-07-29	2012-08-16	2013-08-19	2014-09-12														No	No	Ye	Ye														75	76		75
Female	2011-07-30	2012-08-15	2013-08-13	2014-08-29														No	No	Ye	Ye														94	100		84
Female	2011-08-12	2012-10-09	2013-10-31															No	No	Ye															72	67	70
Female	2011-10-05	2012-10-12	2013-10-16	2014-10-29														No	No	Ye	Ye														97	90	96	93
Female	2011-09-15	2012-10-27	2013-12-12	2015-01-07														No	No	Ye	Ye														89	70	67	66
Female	2011-11-29	2012-11-30																No	No																81	92
Female	2011-12-13	2012-12-08	2013-12-10	2014-12-13	2015-12-17													No	No	Ye	Ye	Ye													84	85	82	86	62
Female	2011-12-16	2013-01-16	2014-01-17	2015-01-20														No	No	Ye	Ye														74	66	62	74
Male	2014-11-01	2014-12-31	2015-04-15	2015-10-14														Ye	Ye	Ye	Ye																	83
Female	2013-07-11	2014-07-23	2015-07-14															No	No	No															87
Female	2013-05-17	2014-09-13																No	No																88
Male	2013-11-12	2015-01-17																No	No																195
Male	2013-12-07	2015-03-19																No	No																82
Female	2013-10-24	2014-10-22	2015-09-23															Ye	No	Ye															86	89	103
Female	2013-10-25	2015-06-20																Ye	Ye																175	83
Female	2014-10-09	2015-10-29																Ye	Ye																82	82
Male	2014-03-04	2015-06-18																Ye	Ye																	89
Male	2011-01-26	2012-02-01	2013-02-01	2014-02-15	2015-02-26													No	No	No	Ye	Ye													103	103	94
Female	2011-01-27	2012-05-17	2013-06-11															No	No	No															88	82	77
Female	2011-01-27	2012-04-27																No	No																98	80
Female	2011-02-17	2012-03-28	2013-07-05															No	No	No															91	69	70
Male	2011-03-22	2012-07-19	2013-08-22	2014-08-26	2015-09-04													No	No	Ye	Ye	Ye													83	92
Female	2011-03-24	2013-07-18	2015-07-31															No	No	Ye															146	150
Female	2011-05-11	2011-12-09	2012-08-09	2013-08-13	2014-08-29	2015-09-11												No	No	No	Ye	Ye	No												97		100
Female	2011-06-29	2012-07-31																No	No																105	125
Female	2011-06-15	2012-06-15	2013-07-10	2014-07-24	2015-10-17													No	No	No	Ye	Ye													83	101	80
Female	2011-09-23	2012-09-25	2013-10-17	2014-05-06	2014-10-10	2015-10-10												No	No	Ye	Ye	Ye	Ye												105	78	79
Male	2012-01-06	2013-02-12	2014-02-18	2015-02-28														No	No	Ye	Ye														93	89
Female	2011-11-11	2012-02-09	2012-12-04	2014-01-23	2015-02-13													No	No	No	Ye	Ye													114		116
Female	2012-03-02	2013-04-25	2013-06-28	2014-02-13	2014-06-04	2015-06-24												No	No	No	Ye	Ye	Ye												119	114
Male	2012-07-24	2013-08-27																No	Ye																83
Male	2014-10-10	2015-10-10																Ye	Ye																154	176
Female	2014-05-22	2015-05-16																Ye	Ye																96	67
Female	2014-05-31	2015-06-13																Ye	Ye																109	108
Female	2014-10-04	2015-10-01																Ye	No																97	82
Female	2014-03-01	2015-02-28																Ye	Ye																124	110
Female	2011-02-01	2012-04-03																No	No																160	66
Female	2012-01-05	2012-12-11																No	No																79	73
Female	2011-01-14	2012-02-15	2013-02-12															No	No	No																110	98
Female	2011-02-16	2012-04-04																No	No																82	101
Female	2011-03-29	2012-03-02																No	No																100	85
Female	2012-03-24	2013-02-05																No	No																103	81
Female	2011-04-13	2012-05-24																No	No																69	81
Female	2011-04-26	2012-05-22																No	No																148	94
Female	2011-06-02	2012-05-31																No	No																94	94
Female	2011-05-19	2012-04-17																No	No																89	82
Female	2011-06-28	2012-08-15																No	No																88	88
Male	2011-06-22	2012-11-03																No	No																86	82
Female	2011-07-06	2012-06-14																No	No																118	82
Female	2011-09-07	2012-08-08																No	No																87	75
Male	2011-08-23	2012-08-11																No	No																141	134
Male	2011-08-23	2012-09-06																No	No																86	133
Female	2011-09-28	2012-09-08																No	No																128	90
Female	2011-09-01	2012-08-09																No	No																78	89
Male	2011-10-19	2012-11-06																No	No																82	55
Female	2011-11-29	2013-02-09																No	No																103	118
Female	2011-12-10	2012-12-14																No	No																84	92
Female	2011-10-27	2012-09-25																No	No																141	108
Female	2011-10-27	2012-12-06																No	No																102	103
Female	2011-01-06	2012-03-14																No	No																91	91
Female	2011-01-06	2012-01-12	2012-12-20															No	No	No															104	90	105
Male	2011-12-30	2012-12-21																No	No																136	88
Male	2011-01-27	2012-08-10																No	No																95	164
Male	2012-02-18	2013-02-16																No	No																87	94
Female	2011-01-27	2012-10-11																No	No																84	61
Female	2011-02-16	2012-02-08	2013-02-16															No	No	No															97	89	111
Female	2011-02-16	2012-02-21	2013-02-26															No	No	No															83	77	75
Female	2011-02-17	2012-02-07	2013-02-05															No	No	No															107	76	116
Female	2011-03-08	2012-03-09	2013-03-01															No	No	No															112	87	105
Male	2011-03-09	2012-03-13	2013-02-27															No	No	No															75	70	73
Male	2011-02-09	2012-04-03																No	No																134	139
Female	2011-03-22	2012-05-02																No	No																93	106
Male	2011-03-29	2012-04-21																No	No																81	69
Female	2011-05-03	2012-08-24																No	No																74	58
Female	2011-06-08	2012-06-15																No	No																103	74
Male	2011-06-10	2012-06-09																No	No																125	109
Female	2011-07-20	2012-08-16																No	No																99	149
Male	2011-08-17	2012-08-17																No	No																106	99
Female	2011-08-19	2012-08-30																No	No																115	89
Female	2011-09-03	2012-09-06																No	No																96	118
Male	2011-10-15	2012-10-06																No	No																104	104
Female	2011-11-17	2012-11-15																No	No																103	120
Female	2014-09-10	2015-08-12																Ye	Ye																84	84
Male	2014-09-25	2015-10-27																Ye	Ye																89	70
Female	2012-10-16	2015-04-07																No	Ye																123	128
Male	2012-11-02	2013-11-14	2015-05-09															No	Ye	Ye															84	94	93
Female	2014-01-09	2015-01-22																No	Ye																76	64
Female	2012-08-03	2013-09-20	2015-09-04															No	Ye	Ye															82		103
Female	2011-01-13	2012-01-12																No	No																96	92
Female	2011-06-29	2012-08-08	2013-08-13															No	No	Ye															76	93
Female	2011-08-03	2012-09-05	2013-10-26	2014-11-04	2015-11-17													No	No	Ye	No	Ye													102	106	121
Female	2011-09-15	2012-09-06	2013-09-25	2014-10-09	2015-10-21													No	No	Ye	No	Ye													81	93
Female	2011-08-31	2012-09-18	2013-09-17	2014-10-11	2015-10-15													No	No	Ye	No	Ye													84	84
Female	2011-09-23	2012-10-03	2013-10-15	2014-10-23	2015-10-28													No	No	Ye	No	Ye													82	80	83
Male	2011-12-14	2013-01-04	2014-02-12	2015-07-16														No	No	No	Ye														124	121	129
Male	2011-11-08	2012-11-20	2013-11-16															No	No	Ye															91	92	71
Male	2011-12-08	2013-04-20	2014-04-12															No	No	Ye															100	87
Female	2012-03-17	2013-03-19																No	No																80	99
Male	2012-03-22	2013-04-03	2014-03-15															No	No	Ye															78	66
Male	2012-03-22	2013-04-05																No	No																92	93
Female	2013-04-11	2014-04-16																No	Ye																80
Female	2012-09-21	2014-05-31	2014-10-08															No	Ye	Ye															106
Female	2013-06-11	2014-06-20																No	No																102
Female	2013-06-12	2014-06-18																No	Ye																170
Female	2011-01-14	2011-05-04	2011-08-11	2012-01-21	2013-01-22	2014-01-22	2015-01-29											No	No	No	No	No	Ye	Ye											114		75	76	66	58	60
Male	2011-01-14	2011-08-13	2012-01-24	2013-01-25	2014-01-28	2015-02-07												No	No	No	No	Ye	Ye												99	58	63	65	59	53
Female	2011-01-20	2012-01-20	2013-01-23	2014-01-23	2015-01-31													No	No	No	Ye	Ye													88	80	67	72	75
Female	2011-01-27	2012-02-03	2013-02-09	2014-02-25	2015-03-06													No	No	No	Ye	Ye													72	79	60	55	56
Female	2011-03-09	2012-03-28	2013-04-02	2014-04-30	2015-05-02													No	No	No	Ye	Ye													76	81	111	94	141
Female	2011-02-24	2011-07-16	2011-09-23	2012-04-07	2013-04-02	2014-04-23	2015-04-16											No	No	No	No	No	Ye	Ye											83			65	73	62	58
Female	2011-03-29	2012-04-13	2013-04-17	2014-05-03	2015-06-04													No	No	No	Ye	Ye													118	70	68	67	60
Male	2012-03-07	2013-04-10	2014-05-07	2015-06-02														No	No	Ye	Ye														72	71	78	65
Female	2011-05-04	2012-11-15	2014-01-08	2015-05-21														No	No	Ye	Ye														101	119	121	98
Female	2011-04-14	2012-04-18	2013-04-13	2014-08-19														No	No	No	Ye														84	75	82	88
Male	2011-05-28	2012-06-13	2013-06-20	2014-07-12	2015-08-13													No	No	No	Ye	Ye													102	59	79	88	87
Male	2011-06-04	2012-06-22																No	No																81	67
Female	2011-11-01	2012-11-27	2013-11-30	2014-12-24														No	No	Ye	Ye														95	75	58	60
Female	2012-01-21	2013-02-14	2014-02-28															No	No	Ye															105	96	103
Female	2013-01-12	2015-06-12																No	Ye																97	62
Female	2013-08-01	2014-08-23																No	Ye																110	102
Female	2013-11-05	2015-03-28																Ye	Ye																83	87
Female	2012-01-20	2013-05-25	2014-07-11	2015-07-17														No	No	Ye	Ye														94	108	71	66
Male	2011-12-07	2012-12-21	2014-01-10	2015-02-20														No	No	Ye	Ye														107	88	136	93
Female	2012-01-24	2013-03-19	2014-04-24															No	No	Ye															106	135	121
Female	2012-07-03	2013-09-24	2014-11-06															No	Ye	Ye															93		87
Female	2012-09-08	2013-11-26	2015-01-28															No	Ye	Ye															104	94	70
Female	2011-03-30	2012-05-23	2013-06-15	2014-07-10	2015-07-28													No	No	No	Ye	Ye													84	71	69	76	118
Male	2011-08-18	2012-08-23	2013-08-29	2014-09-12	2015-09-16													No	No	Ye	Ye	Ye													81	75		83	82
Male	2011-09-17	2013-02-06	2014-02-06	2015-02-06														No	No	Ye	Ye														116	117	98	103
Female	2011-07-15	2011-12-14	2012-07-14	2013-07-17	2014-07-17	2015-08-04												No	No	No	No	Ye	Ye												71		68	81	83	84
Female	2011-09-23	2013-01-04																No	No																110	97
Female	2011-10-11	2012-12-07	2013-06-13	2014-09-23	2015-10-07													No	No	No	Ye	Ye													98	90	103	88	132
Female	2011-12-08	2012-12-18	2013-12-10															No	No	Ye															81	81	74
Female	2012-03-20	2013-04-02	2014-04-08	2015-03-31														No	No	Ye	Ye														71	81	52	107
Female	2015-08-28	2015-12-23																Ye	Ye																96
Male	2011-04-07	2013-04-19	2014-03-25	2015-04-18														No	No	Ye	Ye														86	81	81	62
Female	2011-04-14	2012-04-12	2013-04-05	2014-03-26	2015-03-20													No	No	No	Ye	Ye													85	62	80	80	78
Female	2011-06-25	2012-07-06	2013-10-09	2014-11-04	2015-11-05													No	No	No	Ye	Ye													105	65	73	76	75
Male	2011-06-07	2012-06-14	2013-06-19	2014-06-25	2015-06-30													No	No	No	Ye	Ye													91	91	85	81	92
Female	2011-08-17	2012-10-13	2013-10-23	2015-01-30														No	No	Ye	Ye														90	103	74	83
Female	2012-09-12	2013-09-26	2014-09-24	2015-09-23														No	Ye	Ye	Ye														81		79	72
Male	2011-09-23	2012-09-28	2013-12-12	2014-12-23	2015-12-30													No	No	Ye	Ye	Ye													75	86	184	172	116
Female	2011-09-30	2012-09-14	2013-11-13															No	No	Ye															113	121	93
Male	2011-10-05	2013-12-07	2014-11-29	2015-11-28														No	Ye	Ye	Ye														114	104	96	103
Female	2011-10-05	2013-01-23	2014-05-14															No	No	Ye															90	102	100
Female	2011-11-12	2013-01-11																No	No																116	99
Female	2011-10-06	2012-10-10																No	No																100	100
Female	2011-11-17	2012-11-16	2013-11-15	2015-01-22														No	No	Ye	Ye														98	89	71	71
Female	2011-12-10	2012-10-27	2013-11-05															No	No	Ye															169	97	46
Female	2012-01-19	2013-01-10	2014-01-18	2015-01-17														No	No	Ye	Ye														105	102	95	71
Female	2012-03-14	2014-01-29																No	Ye																123	95
Female	2012-03-13	2013-03-23	2014-07-08															No	No	Ye															81	87	90
Male	2013-04-06	2014-05-13																No	Ye																88	55
Female	2012-05-02	2013-05-15	2014-06-14	2015-06-12														No	No	Ye	Ye														108	127	77	87
Male	2012-04-13	2013-09-13	2014-02-01	2015-07-24														No	Ye	Ye	Ye														110		104	121
Female	2012-04-05	2013-03-26	2014-03-27	2015-04-01														No	No	Ye	Ye														97	84	114	88
Female	2013-06-07	2014-06-17																No	Ye																86	69
Male	2013-01-24	2014-02-20	2015-03-05															No	Ye	Ye															88	101	76
Male	2012-10-16	2014-03-18	2015-03-25															No	Ye	Ye															143	122	124
Female	2013-07-05	2014-09-18	2015-09-19															No	No	No															109	120	102
Female	2013-05-08	2014-05-10	2014-05-23	2015-05-14														No	No	No	No														99	76		75
Female	2014-01-25	2015-01-22																No	No																83	75
Female	2012-09-05	2015-12-09																No	Ye																115	129
Female	2012-10-05	2013-10-05	2014-10-09	2015-10-02														No	No	Ye	Ye														86	90	87	95
Male	2014-09-06	2015-09-12																Ye	Ye																84	95
Male	2014-05-31	2015-06-09																Ye	Ye																76	77
Female	2013-01-10	2014-01-08	2015-01-07															No	Ye	Ye															101	101	135
Female	2013-01-30	2014-02-04	2015-02-07															No	Ye	Ye															87	69	64
Female	2013-11-19	2014-11-25	2015-12-02															Ye	Ye	Ye															112	111	104
Male	2014-02-18	2015-02-27																Ye	Ye																81	91
Male	2011-04-12	2012-06-13	2013-06-11															No	No	No															117	99	96
Female	2011-04-15	2012-07-18	2014-02-22	2015-03-30														No	No	Ye	Ye														122	125	121	127
Male	2011-06-07	2012-05-30	2013-05-31	2014-06-11	2015-06-11													No	No	No	Ye	Ye													92	105	117
Female	2011-06-14	2012-06-22	2013-08-02	2014-09-12	2015-10-03													No	No	No	Ye	Ye													75	74	73	78	73
Male	2011-06-30	2012-07-13																No	No																95	46
Male	2011-08-18	2012-08-29	2013-08-29	2014-09-17	2015-09-25													No	No	Ye	Ye	Ye													91	67		86	85
Female	2011-07-20	2012-07-31	2013-08-19	2014-08-29	2015-09-02													No	No	No	Ye	Ye													93	76		106	91
Female	2011-08-19	2012-10-09	2013-11-19	2015-01-08														No	No	Ye	Ye														74	78	61	59
Female	2011-11-29	2012-11-29	2013-12-06	2014-12-12	2015-12-12													No	No	Ye	Ye	Ye													115	112	78	70	71
Female	2011-10-22	2014-02-06	2015-03-17															No	Ye	Ye															109	109	117
Male	2011-11-15	2013-06-08	2014-07-08	2015-07-14														No	No	Ye	Ye														114	114		71
Female	2012-11-03	2013-11-07	2015-02-26															No	Ye	Ye															74	71	72
Male	2011-11-15	2012-12-04	2014-12-05	2015-12-05														No	No	Ye	Ye														106	82	74	74
Female	2012-03-14	2013-03-09	2014-04-17															No	No	Ye															85	83	71
Female	2012-05-18	2013-05-23	2014-05-30	2015-06-03														No	No	Ye	Ye														76	97		80
Female	2013-10-11	2015-11-13																Ye	Ye																84	72
Male	2011-01-13	2012-04-12																No	No																86	78
Male	2011-08-20	2012-09-11																No	No																127	148
Female	2011-09-09	2012-10-12																No	No																97	104
Female	2011-08-17	2011-09-02																No	No																87
Female	2011-08-18	2011-09-16	2012-09-18															No	No	No															90		105
Male	2011-09-03	2012-08-21																No	No																98	88
Male	2014-08-02	2015-01-31																Ye	Ye
Male	2014-08-20	2015-02-27																Ye	Ye
Female	2014-10-15	2015-07-17																Ye	Ye																	132
Female	2014-11-22	2015-12-03																Ye	Ye
Female	2014-08-23	2014-10-03	2015-10-30															Ye	Ye	Ye															80	51
Female	2014-09-26	2015-01-10	2015-09-25															Ye	Ye	Ye															86
Female	2014-10-03	2015-10-06																Ye	No																121
Female	2014-10-16	2015-12-03																Ye	Ye																86
Male	2015-02-24	2015-05-06																No	Ye																107	56
Male	2011-01-21	2012-05-02																No	No																83	79
Male	2011-02-16	2012-02-22	2013-03-29															No	No	No															80	58	51
Male	2011-03-02	2012-03-16	2013-03-22	2014-03-21	2015-04-01													No	No	No	Ye	Ye													83	91	92	112	95
Female	2012-03-16	2013-03-22	2014-03-21	2015-04-01														No	No	Ye	Ye														97	86	77	89
Female	2011-04-22	2012-05-16																No	No																84	91
Female	2011-05-11	2012-05-30	2013-06-19	2014-06-25	2015-06-26													No	No	No	Ye	Ye													92	98	88	75	81
Female	2011-05-20	2012-07-11	2013-07-20	2015-07-22														No	No	No	Ye														86	90		71
Female	2011-06-15	2012-07-11	2013-07-19	2014-08-06	2015-08-05													No	No	No	Ye	Ye													75	60	78	79	78
Male	2011-07-13	2012-07-06	2013-07-17	2014-07-18	2015-07-22													No	No	No	Ye	Ye													90	77	83	77	73
Female	2011-08-10	2012-10-26	2014-11-05															No	No	Ye															99	110	126
Female	2011-09-23	2012-10-17	2013-10-23	2014-11-05	2015-05-06	2015-11-04												No	No	Ye	Ye	Ye	Ye												126	137	152	130		124
Female	2011-11-30	2013-12-11																No	Ye																98	78
Male	2013-01-23	2014-01-22	2015-01-28	2015-08-26														No	Ye	Ye	Ye														94	87	82
Female	2014-02-12	2014-06-13	2015-02-11															Ye	Ye	Ye															84		70
Female	2011-03-04	2012-03-30	2013-04-10	2014-04-09	2015-04-03	2015-10-14												No	No	No	Ye	Ye	Ye												95	70	75	64	56
Male	2012-07-20	2013-10-04	2015-07-22															No	No	Ye															104	99	90
Male	2011-02-05	2012-06-21	2014-08-14	2015-10-10														No	No	Ye	Ye														77	98	95	89
Female	2011-01-26	2012-01-18	2013-03-02	2014-03-22	2015-03-21													No	No	No	Ye	Ye													82	76	72	90	87
Female	2011-02-24	2012-10-17	2014-11-08	2015-11-20														No	No	No	No														96	109	87	91
Male	2011-04-13	2012-04-27	2013-05-11	2014-06-13	2015-08-25													No	No	No	Ye	Ye													94	87	104	91	92
Male	2011-04-16	2012-05-03	2013-05-02	2014-05-08	2015-08-19													No	No	No	Ye	Ye													109	109	123	142	130
Male	2011-06-09	2012-06-09	2013-08-27	2014-10-15														No	No	Ye	Ye														97	84		86
Male	2011-06-03	2012-06-16	2013-09-19	2014-09-20	2015-10-16													No	No	Ye	Ye	Ye													87	89		100	92
Male	2011-08-18	2012-08-16	2013-08-23	2014-09-03	2015-11-04													No	No	Ye	Ye	Ye													105	86		85	93
Female	2011-07-20	2012-09-01	2013-09-20	2014-10-24	2015-10-31													No	No	Ye	Ye	Ye													116	94		96	109
Female	2011-07-29	2013-09-12	2015-09-01															No	Ye	Ye															101		82
Female	2011-08-18	2012-08-23	2013-09-03	2014-09-12														No	No	Ye	Ye														86	81		93
Female	2011-10-19	2012-11-06	2013-12-07	2014-12-10	2015-10-24													No	No	Ye	No	Ye													87	60	90	98	85
Female	2011-12-09	2013-02-12	2014-02-20	2015-03-11														No	No	Ye	Ye														75	79	78	80
Female	2012-11-21	2013-11-27	2014-12-18															No	Ye	No															94	119	104
Female	2011-02-01	2012-02-22	2013-02-23															No	No	No															90	83	95
Male	2011-01-14	2012-01-12	2013-01-10	2014-04-17														No	No	No	Ye														74	74	68	128
Female	2011-01-21	2012-02-22	2013-03-30	2014-03-28	2015-04-22													No	No	No	Ye	Ye													130	150	115	95	93
Female	2011-01-25	2011-02-15	2013-05-23	2014-05-31	2015-05-30													No	No	No	Ye	Ye													77		65	68	92
Male	2011-02-24	2012-02-24	2013-03-06	2014-03-05														No	No	No	Ye														80	80	75	80
Female	2011-02-17	2011-10-06	2012-03-07	2013-03-06	2014-05-02	2015-05-06												No	No	No	No	Ye	Ye												81	92	62	69	73	71
Female	2011-03-30	2011-10-12	2012-04-06	2013-04-12	2014-04-08	2015-04-03												No	No	No	No	Ye	Ye												86		88	88	95	82
Female	2011-03-24	2012-03-31	2013-04-09															No	No	No															154	147	147
Female	2011-04-15	2012-06-22																No	No																80	70
Female	2011-04-16	2012-08-31	2013-08-27	2015-08-19														No	No	Ye	Ye														107	99		89
Female	2011-04-09	2011-10-13	2012-04-12	2013-04-11	2014-04-18	2015-04-29												No	No	No	No	Ye	Ye												69	81	83	103	69	110
Female	2011-04-22	2012-04-27	2013-05-08	2014-05-02	2015-04-24													No	No	No	Ye	Ye													131	101	115	125	162
Female	2011-05-02	2012-05-19	2013-05-30	2014-06-05	2015-06-09													No	No	No	Ye	Ye													78	79	79	70	70
Female	2011-06-02	2012-06-05																No	No																88	120
Male	2011-05-13	2012-06-21	2013-06-27	2014-07-01	2015-06-25													No	No	No	Ye	Ye													90	97	89	98	95
Female	2011-06-25	2012-01-10	2012-08-07	2013-07-06	2014-09-05	2015-09-03												No	No	No	No	Ye	Ye												89	92	120	85	83	96
Female	2011-06-11	2011-12-08	2012-03-15	2012-06-23	2013-07-03	2014-06-27	2015-06-24											No	No	No	No	No	Ye	Ye											92	71	63	84	79	72	81
Female	2011-07-09	2012-07-18	2013-08-01	2014-08-07	2015-08-20													No	No	No	Ye	Ye													89	95	100	110	106
Female	2011-07-01	2012-08-24	2013-09-12	2014-10-29	2015-10-30													No	No	Ye	Ye	Ye													90	83		101	107
Female	2011-08-25	2012-08-24	2013-09-24	2015-05-20														No	No	Ye	Ye														106	94		102
Male	2011-10-18	2012-10-19	2013-02-19															No	No	No															76	91	80
Male	2011-09-28	2012-01-21	2013-10-29	2015-08-14														No	No	Ye	Ye														90	61	72	60
Female	2011-09-02	2012-03-16	2012-09-14	2013-03-13	2013-09-16	2014-09-22	2015-12-05											No	No	No	No	Ye	Ye	Ye											95	97	97	100		104	106
Female	2011-11-08	2012-05-09	2013-12-28	2015-02-19														No	No	Ye	Ye														82	77	84	72
Male	2014-10-18	2015-10-28																Ye	Ye																84	79
Female	2011-12-21	2012-07-12	2012-12-21	2013-12-18	2014-12-16	2015-12-18												No	No	No	Ye	Ye	Ye												91	97	91	89	85	56
Male	2011-12-07	2012-06-14	2013-06-25	2014-06-21	2015-06-20													No	No	No	Ye	Ye													90	92	84	94	88
Male	2011-10-06	2012-10-02	2013-10-08	2014-10-18	2015-10-14													No	No	No	Ye	Ye													189	96	105	92	106
Female	2011-12-02	2012-06-02	2012-12-05	2013-12-04	2014-12-06	2015-11-19												No	No	No	Ye	Ye	Ye												105	112	118	114	108	114
Male	2011-02-01	2012-01-17																No	No																97	94
Male	2011-01-19	2012-01-31	2013-01-30	2014-02-07	2015-03-17													No	No	No	Ye	Ye													134	122	122	132	128
Female	2011-02-16	2012-02-03	2013-02-14	2014-03-07	2015-03-28													No	No	No	Ye	Ye													71	69	71	75	76
Male	2011-02-10	2012-02-10	2013-02-23	2014-02-19														No	No	No	Ye														84	91	89	86
Male	2011-02-19	2012-02-11	2013-03-02	2014-02-28	2015-03-07													No	No	No	Ye	Ye													104	117	108	126	115
Male	2011-03-16	2012-03-09	2013-03-19	2015-04-28														No	No	No	Ye														123	109	104	118
Female	2012-03-08	2013-03-13	2014-04-05	2015-04-04														No	No	Ye	Ye														85	85	72	77
Male	2011-03-25	2012-04-17	2013-05-29	2014-05-22														No	No	No	Ye														85	90	141	150
Female	2011-03-31	2012-04-18	2013-04-18	2014-04-23	2015-04-16													No	No	No	Ye	Ye													101	112	141	98	113
Male	2011-03-10	2012-05-31																No	No																97	86
Female	2011-04-14	2012-04-17	2013-05-04	2014-05-06	2015-05-01													No	No	No	Ye	Ye													70	75	74	78	76
Male	2011-04-23	2012-02-28	2012-06-23															No	No	No															114	131	113
Female	2011-06-14	2011-12-20	2012-06-26	2013-07-09	2014-07-08	2015-07-24												No	No	No	No	Ye	Ye												101	88	104	97	62	60
Male	2011-06-15	2011-12-21	2012-06-28	2013-08-22	2014-09-27	2015-10-30												No	No	No	Ye	Ye	Ye												90	90	87		86	71
Female	2011-06-07	2012-06-26	2013-07-13	2014-07-11	2015-07-09													No	No	No	Ye	Ye													124	127	117	99
Female	2012-08-23	2013-08-27	2014-08-27	2015-09-05														No	Ye	Ye	Ye														81		56	56
Male	2011-07-21	2012-08-23																No	No																89	71
Female	2011-09-03	2012-03-09	2013-10-18	2014-10-22	2015-10-22													No	No	Ye	Ye	Ye													89	94	93	89	97
Female	2011-10-27	2012-11-07	2013-11-07	2014-11-13	2015-11-04													No	No	Ye	Ye	Ye													101	105	100	91	103
Female	2011-09-23	2012-04-10	2012-09-26	2013-10-19	2014-09-23	2015-10-03												No	No	No	Ye	Ye	Ye												67	76	73	79	85	64
Female	2011-11-02	2013-07-06																No	No																98	94
Female	2012-03-01	2013-05-15	2014-11-15															No	No	Ye															84	95	106
Male	2013-06-18	2014-06-25	2015-06-23															No	Ye	Ye															91	88	87
Female	2013-10-19	2014-09-27																Ye	Ye																91	79
Female	2014-04-01	2014-07-31	2015-04-22	2015-11-07														Ye	No	Ye	Ye														84	83	81
Female	2014-05-14	2015-05-09																Ye	Ye																117	124
Female	2014-07-17	2014-11-04	2015-07-18															Ye	No	Ye															89		99
Female	2014-07-18	2015-08-20																Ye	Ye																109	85
Female	2014-10-11	2015-10-15																Ye	Ye																117	79
Female	2011-02-01	2011-06-08	2012-02-07	2013-11-08	2014-10-31													No	No	No	Ye	Ye													83		85	89	80
Female	2013-01-08	2014-05-16																No	Ye																79	89
Female	2011-01-18	2012-01-13	2013-01-29	2014-06-19														No	No	No	Ye														87	69	67	71
Female	2011-01-18	2011-06-10	2012-01-17	2013-01-11	2014-01-11	2014-11-12												No	No	No	No	Ye	Ye												93		69	84	82	80
Female	2011-01-29	2012-11-27	2014-04-30															No	No	Ye															108	130	133
Male	2011-02-09	2012-02-08	2013-02-14	2014-02-22														No	No	No	Ye														76	79	77	83
Female	2011-03-12	2012-03-14	2013-03-13	2014-08-28														No	No	No	Ye														91	89	86	108
Female	2011-04-01	2012-03-13	2013-07-17	2014-05-03														No	No	No	Ye														138	150	163	169
Female	2011-04-05	2012-07-21	2014-05-29	2014-09-30														No	No	Ye	Ye														92	82	81	73
Male	2011-05-04	2012-03-28	2013-08-14															No	No	Ye															142	132
Male	2011-04-08	2012-02-28	2014-08-06															No	No	Ye															97	89	94
Female	2011-04-08	2013-04-09																No	No																118	115
Female	2011-04-09	2013-10-25																No	Ye																82	106
Female	2011-06-02	2011-06-22	2012-07-11	2013-11-21														No	No	No	Ye														84		92	122
Male	2011-06-02	2012-06-01	2013-06-01	2014-05-29														No	No	No	Ye														89	83	100	86
Male	2011-05-07	2012-07-11	2013-10-17	2014-11-07														No	No	Ye	Ye														99	92	86	89
Female	2011-05-14	2012-06-19	2013-06-14	2014-04-26														No	No	No	Ye														76	81	75	68
Male	2011-06-07	2012-08-11																No	No																99	99
Female	2011-06-25	2013-01-22	2014-02-14															No	No	Ye															118	60	85
Male	2011-06-24	2013-03-23																No	No																105	108
Male	2011-06-30	2012-09-12	2014-06-14															No	No	Ye															86	81	101
Female	2011-07-19	2012-06-27	2014-04-18	2015-01-30														No	No	Ye	Ye														100	106		99
Male	2012-06-12	2014-08-05																No	Ye																107	54
Male	2011-09-17	2012-08-31	2013-09-05	2014-08-21														No	No	Ye	Ye														112	106		95
Male	2011-09-03	2014-08-12																No	Ye																114	86
Male	2011-09-07	2014-01-22																No	Ye																100	107
Male	2011-09-09	2014-11-06																No	Ye																96	93
Male	2011-08-30	2012-08-24	2014-01-04	2014-10-31														No	No	Ye	Ye														119	74	64	68
Male	2011-10-14	2012-10-31	2013-12-04	2014-10-22														No	No	Ye	Ye														77	78	81	74
Female	2011-07-29	2012-08-14	2013-10-01	2014-10-21														No	No	No	Ye														87	83	75	83
Female	2011-09-01	2012-09-27	2013-11-06	2014-10-22														No	No	Ye	Ye														103	117	86	96
Female	2011-11-18	2012-09-07	2013-11-13															No	No	Ye															85	123	156
Female	2011-09-15	2013-01-30	2014-08-13															No	No	Ye															109	92	90
Male	2011-09-27	2012-09-26	2013-09-23	2014-08-20														No	No	Ye	Ye														88	82		79
Female	2011-11-15	2012-10-09	2013-10-08	2014-10-07														No	No	No	Ye														79	118	83	93
Male	2011-10-22	2015-01-17																No	Ye																86	109
Male	2011-10-29	2012-10-20	2013-10-31	2014-12-03														No	No	Ye	Ye														107	95	91	95
Male	2013-02-20	2014-09-16																No	Ye																105	85
Female	2011-12-09	2012-11-16	2013-12-11	2014-11-20														No	No	Ye	Ye														90	105	104	113
Female	2011-04-16	2012-04-26	2013-04-30															No	No	No															88	103	91
Female	2011-05-14	2012-07-11	2013-08-19															No	No	Ye															88	95
Male	2011-08-10	2012-11-06																No	No																116	83
Female	2012-05-08	2013-05-16																No	No																100	99
Female	2011-02-19	2012-07-10	2013-09-09	2015-12-01														No	No	No	No														80	91		107
Female	2013-04-20	2015-04-08	2015-07-11	2015-08-18														No	No	No	No														78	104	99
Female	2011-09-27	2012-10-10	2013-10-16	2014-11-19	2015-11-11													No	No	No	No	No													95	69	65	68	63
Female	2011-09-27	2012-10-10	2013-10-16	2014-11-19	2015-11-11													No	No	No	No	No													129	99	93	107	79
Female	2011-10-04	2012-12-07	2013-12-17															No	No	No															77	80	83
Female	2011-11-29	2014-05-20	2015-06-10															No	No	No															99	93	93
Female	2012-01-12	2013-01-17	2014-01-23															No	No	Ye															69	58	65
Female	2011-01-15	2012-02-01	2013-01-30	2014-03-13														No	No	No	Ye														83	78	70	91
Male	2013-01-23	2014-01-29																No	Ye																91	88
Male	2011-01-27	2012-04-25	2013-04-24															No	No	No															92	115	134
Male	2011-01-27	2012-02-23	2013-02-28															No	No	No															73	66	59
Male	2011-02-23	2012-03-16																No	No																95	116
Female	2011-02-09	2012-02-22	2013-02-20	2014-02-26														No	No	No	Ye														91	85	98	105
Female	2011-04-21	2013-04-26																No	No																85	85
Male	2011-05-11	2012-05-18	2013-05-22															No	No	No															94	102	109
Male	2011-06-28	2012-08-07																No	No																91	71
Female	2011-06-08	2013-06-20																No	No																95	113
Male	2011-06-09	2012-06-12																No	No																76	77
Male	2011-06-03	2012-05-31	2013-05-29															No	No	No															96	66	75
Male	2011-07-12	2012-07-17																No	No																88	79
Male	2011-06-17	2012-06-22	2013-06-25															No	No	No															90	81	88
Male	2011-07-08	2012-07-11	2013-07-17															No	No	No															71	72	59
Female	2011-08-05	2012-08-09	2013-08-06															No	No	Ye															115	85
Female	2011-09-27	2013-01-30	2014-02-05															No	No	Ye															81	63	131
Female	2011-10-12	2012-10-25																No	No																80	83
Female	2011-11-15	2012-11-21	2013-12-10															No	No	Ye															96	93	95
Female	2013-04-24	2013-09-26																No	Ye																75
Female	2012-02-07	2013-02-07	2014-02-07															No	No	Ye															110	104	91
Female	2011-01-25	2012-01-25	2013-01-25	2014-01-28														No	No	No	Ye														92	103	142	123
Male	2011-01-27	2012-11-07	2013-03-01															No	No	No															89	73	78
Female	2011-02-09	2012-02-03	2013-02-13															No	No	No															104	97	113
Female	2011-02-17	2012-02-23	2013-02-28	2014-03-07														No	No	No	Ye														93	83	69	71
Female	2011-02-10	2012-03-09																No	No																79	71
Female	2011-03-17	2012-04-17	2013-04-19															No	No	No															85	136	84
Female	2011-04-14	2012-04-18	2013-04-25															No	No	No															91	94	83
Female	2011-06-01	2012-06-21	2013-07-03															No	No	No															134	86	102
Male	2011-06-01	2012-06-08	2013-06-05															No	No	No															115	87	75
Female	2011-05-10	2012-03-13	2013-03-14	2014-03-21														No	No	No	Ye														88	71	80	77
Female	2011-05-11	2012-05-17																No	No																115	113
Female	2011-05-06	2012-05-16																No	No																101	99
Male	2011-05-19	2012-05-23	2013-05-24															No	No	No															81	90	101
Male	2011-06-10	2012-06-12	2013-06-18															No	No	No															118	74	76
Female	2011-06-22	2012-06-27	2013-06-26															No	No	No															105	98	106
Female	2011-06-15	2013-07-10																No	No																88	86
Female	2011-08-05	2012-08-10	2013-09-19															No	No	Ye															71	69
Male	2011-08-17	2012-08-21	2013-09-24															No	No	Ye															84	89
Female	2011-08-18	2012-08-21																No	No																82	91
Female	2011-07-20	2012-08-10	2013-08-19															No	No	Ye															81	90
Male	2011-10-19	2012-10-19	2014-01-07															No	No	Ye															78	69	64
Male	2011-09-30	2012-10-10																No	No																96	96
Male	2011-12-30	2014-01-07																No	Ye																99	116
Female	2011-12-08	2012-12-06	2013-12-11															No	No	Ye															69	81	76
Female	2012-01-10	2013-01-11																No	No																82	99
Female	2012-04-05	2013-03-06																No	No																107	95
Female	2013-08-03	2014-08-06	2015-07-24															No	Ye	Ye															141	128
Female	2014-09-10	2015-09-25																Ye	Ye
Female	2013-06-29	2014-06-19	2015-06-17															No	Ye	Ye															86
Female	2013-06-22	2014-08-15	2015-07-22															No	Ye	Ye															91
Female	2013-03-15	2014-03-08	2015-03-12															No	Ye	Ye															89	98
Female	2014-04-24	2015-11-04																Ye	Ye
Male	2011-03-26	2011-05-07	2012-06-21	2013-08-09	2014-10-04													No	No	No	No	Ye													81	72	67		71
Female	2011-05-04	2015-09-03																No	Ye																113	114
Male	2011-05-05	2011-07-12	2012-04-03	2013-05-01	2014-05-06	2015-05-23												No	No	No	No	Ye	Ye												88	73	77	64	80	76
Male	2011-05-25	2011-11-10	2012-09-11															No	No	No															86	90	79
Male	2011-05-26	2012-07-12	2013-07-18	2014-09-04														No	No	No	Ye														97	51	54	58
Female	2012-05-31	2013-06-25	2014-08-21	2015-08-27														No	No	Ye	Ye														102		182	175
Female	2011-06-29	2014-09-30																No	Ye																122	110
Female	2011-07-12	2012-10-16	2013-12-04	2014-12-09														No	No	No	Ye														78	73	86	64
Female	2011-08-25	2014-06-14	2015-06-16															No	Ye	Ye															80	86	70
Male	2011-08-17	2011-11-25	2012-07-25	2013-09-13	2014-09-25	2015-10-07												No	No	No	No	Ye	Ye												83		71		76	82
Female	2011-09-28	2012-10-20	2014-01-15															No	No	No															74	94	71
Female	2012-01-05	2013-01-17	2015-01-06															No	No	Ye															72		100
Female	2012-11-20	2013-11-20	2014-11-18															No	No	Ye															129	119	109
Male	2011-05-04	2012-06-27																No	No																98	129
Male	2011-05-05	2012-05-11	2013-05-16	2015-08-07														No	No	No	Ye														98	86	77
Female	2011-06-28	2012-07-18	2013-11-21	2015-07-15														No	No	Ye	Ye														113	70	66
Female	2011-06-14	2012-06-20	2013-06-06	2014-06-13	2015-11-25													No	No	No	Ye	Ye													158	88	98
Male	2011-07-22	2012-09-26	2013-10-04															No	No	No															102	119	83
Male	2011-07-26	2015-11-17																No	Ye																132
Male	2011-07-08	2012-07-17	2013-07-23	2014-12-12														No	No	No	No														101	153	128	83
Female	2011-09-08	2012-10-05	2013-10-17	2013-12-21	2014-10-02													No	No	Ye	Ye	Ye													106	75	62
Male	2011-09-23	2012-01-12	2012-10-23	2013-10-08	2014-10-08	2015-10-21												No	No	No	Ye	Ye	No												106	79	61	56
Female	2011-08-11	2012-09-14																No	No																72	59
Male	2011-10-05	2012-11-28	2014-02-28	2015-12-01														No	No	No	Ye														99	79	76
Female	2011-09-13	2012-09-07	2014-03-28	2015-07-17														No	No	No	Ye														87	98
Female	2011-11-12	2013-11-27	2015-09-22															No	Ye	Ye															83	62
Female	2011-11-29	2012-03-06																No	No																114
Female	2011-11-22	2011-12-29	2012-06-09	2012-11-14														No	No	No	No														106		84	86
Female	2011-12-13	2013-01-09																No	No																68	74
Male	2012-05-17	2012-05-18																No	No																99	99
Female	2013-03-28	2014-08-26	2015-09-04															No	No	Ye															98
Male	2013-11-26	2014-12-12	2015-12-30															No	Ye	Ye															109
Female	2011-08-31	2012-09-26	2013-10-31	2015-05-21														No	No	Ye	Ye														115	91	89
Female	2011-04-07	2012-04-17	2013-04-19	2014-04-04	2015-04-15													No	No	No	Ye	Ye													93	83	93
Male	2011-05-03	2012-11-06																No	No																96	92
Female	2011-05-20	2012-09-25																No	No																103	128
Female	2011-05-13	2012-05-16	2013-06-06	2014-06-04	2015-06-17													No	No	No	No	Ye													87	83	82
Female	2011-06-28	2012-10-17	2013-10-18															No	No	Ye															83	87	74
Male	2011-06-07	2012-07-25	2013-07-30	2014-03-08	2014-09-20	2015-09-02												No	No	No	Ye	Ye	Ye												81	67	68
Male	2011-06-24	2012-05-04																No	No																99
Male	2011-06-14	2011-11-04	2012-06-20	2015-01-28														No	No	No	Ye														78	57	61
Female	2011-06-15	2012-06-21	2013-07-09	2014-10-29	2015-11-14													No	No	No	Ye	Ye													83	94	133
Female	2011-06-30	2012-07-06	2013-08-21	2014-09-12														No	No	Ye	No														88	106
Male	2011-09-20	2012-11-06	2013-11-12	2014-12-02														No	No	No	Ye														84	65	71
Female	2011-09-22	2012-11-09																No	No																86	95
Female	2011-10-13	2011-10-21	2013-03-26	2014-05-29	2015-10-14													No	No	No	No	No													83		92
Female	2011-09-08	2013-05-02	2014-06-17	2015-07-10														No	No	Ye	Ye														97	79
Male	2011-09-09	2012-09-27																No	No																100	74
Female	2011-10-14	2012-10-11	2013-10-15	2014-10-24	2015-10-20													No	No	Ye	Ye	No													92	97	71
Female	2011-10-04	2012-09-20	2013-09-04	2014-11-18	2015-11-05													No	No	Ye	Ye	Ye													146	139		131	159
Female	2011-11-11	2012-11-13	2013-11-21	2014-10-23	2015-10-20													No	No	Ye	Ye	No													87	80	74
Female	2012-03-07	2014-12-10																No	Ye																82
Male	2012-02-23	2014-07-24																No	Ye																132
Female	2012-03-21	2013-06-06																No	No																130	71
Male	2012-04-19	2013-04-23	2014-12-03															No	No	Ye															81	67
Female	2011-02-17	2012-11-14																No	No																81	86
Male	2011-03-24	2012-04-12	2013-05-08	2013-11-11	2014-05-08	2014-07-05	2015-07-08											No	No	No	No	Ye	Ye	Ye											88	103	98		72		98
Female	2011-03-15	2012-03-14	2013-03-23	2014-03-20	2015-03-24													No	No	No	Ye	Ye													77	80	80	63	100
Male	2011-04-19	2012-10-02																No	No																118	111
Male	2011-05-11	2011-09-02	2011-12-10	2012-07-11	2013-09-03	2014-11-12	2015-11-11											No	No	No	No	Ye	Ye	Ye											80			76		86	134
Male	2011-08-31	2012-11-29	2014-07-10															No	No	Ye															75	92	102
Female	2011-12-07	2013-01-09	2014-01-15	2014-05-13	2015-02-11													No	No	Ye	No	Ye													89	55	93		98
Male	2011-12-13	2013-09-20	2014-09-23	2014-10-28	2015-10-01	2015-12-05												No	Ye	Ye	No	Ye	Ye												89		57		63
Female	2011-01-14	2012-03-02	2013-03-08															No	No	No															107		100
Female	2011-03-18	2012-09-14																No	No																83
Female	2011-03-16	2012-08-01	2013-08-13	2015-09-23														No	No	Ye	No														73
Female	2011-04-01	2012-05-11																No	No																87
Male	2011-04-28	2012-05-02																No	No																107
Female	2011-06-10	2012-06-28																No	No																143
Female	2011-07-27	2012-08-01	2013-08-13															No	No	Ye															124
Female	2011-08-16	2012-09-25	2013-10-22															No	No	Ye															87		82
Female	2011-09-22	2013-02-07																No	No																150	131
Female	2013-07-11	2013-08-12																No	Ye																93
Female	2015-08-22	2015-12-18																Ye	Ye																89	87
Male	2011-10-04	2012-03-16	2012-10-06	2013-10-17	2014-11-04	2015-11-10												No	No	No	Ye	Ye	Ye												99		76	65	101	60
Female	2011-09-15	2012-09-08																No	No																77	75
Male	2012-01-24	2013-02-15	2014-03-06	2015-04-01														No	No	Ye	Ye														86	86	90	77
Female	2012-01-11	2013-01-26	2014-02-12	2015-02-25														No	No	Ye	Ye														86	97	78	78
Male	2011-12-21	2012-12-22	2014-01-10	2015-01-16														No	No	Ye	Ye														94	90	86	85
Female	2012-02-18	2013-03-14	2014-05-02	2015-04-28														No	No	No	Ye														77	107	82	82
Female	2012-02-01	2013-03-13	2014-03-29	2015-03-31														No	No	Ye	Ye														105	110	68	61
Female	2012-02-10	2013-03-08	2014-03-15	2015-03-24														No	No	Ye	Ye														112	94	90	89
Female	2012-03-17	2013-04-25																No	No																105	93
Male	2012-03-15	2013-04-19	2014-05-10	2015-05-19														No	No	Ye	Ye														87	104	80	87
Male	2012-03-08	2013-04-11	2014-05-07	2015-05-19														No	No	Ye	Ye														108	124	127	102
Female	2012-03-21	2013-04-30	2014-05-22	2015-05-30														No	No	Ye	Ye														84	89	65	62
Male	2012-05-16	2013-06-15	2014-06-25	2015-07-21														No	No	No	No														83	88	63	72
Female	2012-06-22	2013-01-18	2013-08-29	2014-09-18	2015-09-26													No	No	Ye	Ye	Ye													100			77	92
Male	2012-09-05	2013-09-16	2014-09-16															No	Ye	Ye															74		68
Male	2012-09-12	2015-04-24																No	Ye																102	65
Male	2014-05-20	2015-10-13																Ye	Ye																91	89
Male	2011-01-05	2012-01-09	2013-06-20	2014-10-21	2015-11-10													No	No	No	No	No													96	67	78	85	86
Male	2011-01-19	2012-01-19	2013-02-07	2014-01-31	2014-08-13	2015-02-19												No	No	No	No	No	No												94	67	68	77		88
Male	2011-02-12	2012-03-20	2013-02-19	2014-03-17	2015-04-08													No	No	No	No	No													91	86	86	85	85
Female	2013-07-05	2014-07-15	2015-08-14															No	No	No															102	59	110
Female	2011-08-16	2012-09-11	2013-10-08	2014-10-21	2015-11-03													No	No	No	No	No													84	113	89	101	106
Female	2011-08-31	2012-09-08	2013-09-10	2014-09-16	2015-09-11													No	No	No	No	No													99	96		123	137
Female	2011-09-02	2012-09-12	2015-05-18															No	No	No															79	60	95
Female	2011-11-04	2013-11-25	2014-12-03	2015-12-23														No	Ye	No	No														86	90	103	88
Male	2011-10-18	2012-10-19	2014-01-03	2015-01-06														No	No	No	No														78	77	83	95
Female	2011-10-20	2012-10-25	2013-10-31	2014-10-27	2015-11-04													No	No	No	No	No													72	81	96	90	55
Female	2011-01-12	2012-02-22	2013-04-05	2014-07-11														No	No	No	Ye														91	114	89	100
Female	2011-01-15	2012-04-28	2013-08-12	2014-10-06														No	No	Ye	Ye														105	127		110
Female	2011-01-27	2012-02-17	2013-02-22	2014-04-26														No	No	No	Ye														109	77	84	88
Female	2011-01-25	2012-02-07																No	No																95	121
Female	2011-04-09	2012-04-21	2013-05-04	2014-05-17	2015-05-16													No	No	No	Ye	Ye													100	73	84	73	100
Female	2011-04-30	2012-05-05	2013-05-11	2014-05-24	2015-07-16													No	No	No	Ye	Ye													80	69	65	64	71
Female	2014-06-03	2015-06-04																Ye	Ye																97	81
Female	2011-06-07	2012-06-14	2015-04-09															No	No	Ye															78	88	84
Male	2011-08-10	2012-09-06	2013-09-03	2014-09-06	2015-09-22													No	No	Ye	Ye	Ye													87	68		78	71
Female	2011-08-17	2012-10-10																No	No																92	95
Female	2011-09-09	2012-09-13																No	No																79	93
Female	2011-08-06	2012-09-21	2013-10-22															No	No	Ye															108	98	103
Female	2011-08-27	2012-10-05	2013-12-04															No	No	Ye															123	82	117
Female	2011-08-27	2012-09-22	2014-08-05	2015-09-11														No	No	Ye	Ye														124	87	145	149
Female	2011-09-24	2012-10-06	2013-11-15	2014-11-12														No	No	Ye	Ye														105	104	111	109
Male	2013-02-09	2014-03-08	2015-05-21															No	Ye	Ye															88	109	91
Female	2014-06-06	2015-06-23																Ye	Ye																93	80
Female	2014-06-27	2015-08-12																Ye	Ye																120	123
Male	2012-05-26	2013-12-12	2014-12-16	2015-12-12														No	No	No	No														99	111	90	95
Female	2012-07-20	2015-09-25																No	No																104
Female	2012-06-14	2013-07-16	2014-09-10	2015-12-03														No	No	No	No														136	138	115
Female	2012-07-18	2013-08-01	2014-07-30	2015-07-25														No	No	No	No														150
Female	2013-07-03	2014-09-11	2015-10-21															No	No	No															119	114	115
Male	2014-02-07	2015-11-12																No	No																77	75
Female	2011-03-25	2013-01-09	2014-05-09	2015-10-16														No	No	No	No														102	118	96	87
Female	2011-06-04	2012-06-13	2013-07-13	2014-08-02														No	No	No	No														126	83	104	105
Female	2011-07-27	2012-10-24	2013-11-20	2014-11-06	2015-11-06													No	No	No	No	No													89	96	89	88	87
Female	2011-11-05	2012-11-16	2013-11-20	2014-12-17														No	No	No	No														114	118	108	108
Female	2012-02-01	2013-02-20	2015-06-18															No	No	No															83	90	83
Female	2013-01-18	2014-06-21	2015-11-21															No	Ye	Ye															97	86	80
Female	2013-02-13	2014-06-06	2015-10-06															No	Ye	No															116	131	117
Female	2014-01-15	2015-07-01																No	No																76	74
Male	2011-09-17	2012-08-15	2013-09-17	2014-09-24	2015-09-12													No	No	No	No	No													98	53			50
Female	2012-04-05	2013-05-30																No	No																115	99
Female	2012-06-15	2013-07-02	2014-07-23															No	No	Ye															102	107	112
Male	2012-08-31	2013-09-06	2014-11-04															No	Ye	Ye															82		97
Female	2012-10-02	2013-10-18	2014-10-23															No	Ye	Ye															102	100	92
Male	2012-10-05	2013-10-10	2014-10-14															No	No	Ye															90	96	95
Female	2012-11-07	2013-10-19																No	Ye																97	89
Male	2012-05-23	2013-05-24	2014-07-31															No	No	Ye															81	81	70
Male	2013-03-06	2014-02-11	2015-03-12															No	Ye	Ye															88	92	94
Female	2011-02-02	2012-11-09	2014-01-24															No	No	No															117	116	110
Female	2011-02-03	2012-08-30	2013-10-25															No	No	No															105	72	108
Female	2011-02-26	2013-02-16	2014-03-12	2014-05-23	2014-09-22													No	No	No	Ye	No													70	63	76
Female	2011-03-08	2013-08-14	2014-08-16															No	No	No															83		69
Female	2011-05-03	2011-10-05	2012-01-04	2013-02-19	2014-02-18													No	No	No	No	No													96			99	102
Female	2011-04-12	2012-05-30																No	No																86	108
Female	2011-04-13	2013-05-31																No	No																92	77
Female	2011-04-15	2011-06-22	2011-10-08	2012-04-21	2012-07-10	2013-04-25	2014-04-24											No	No	No	No	No	No	No											90	49		50		57	51
Female	2011-04-20	2012-05-02	2013-05-02	2014-04-25														No	No	No	No														92	96	90	95
Female	2011-04-22	2012-05-01	2013-04-30	2014-05-01														No	No	No	No														99	58	64	64
Male	2011-08-19	2011-12-21	2012-04-18	2012-09-12														No	No	No	No														128			66
Male	2011-08-23	2011-11-11	2012-02-04	2012-08-03	2012-09-15	2013-03-22	2013-05-22	2013-09-25	2014-05-21	2014-10-03								No	No	No	No	No	No	No	No	Ye	Ye								102				57
Male	2011-09-10	2012-09-08	2014-08-08															No	No	No															85	100	92
Female	2011-09-10	2011-12-14	2012-09-26	2013-11-12														No	No	No	No														100		128	101
Female	2011-08-31	2011-11-09	2012-12-06	2013-12-06														No	No	No	No														83		83	81
Female	2011-09-27	2014-07-18																No	No																79	72
Male	2011-10-26	2014-01-07																No	No																89	103
Female	2011-09-01	2012-09-27	2013-11-02															No	No	No															115	90	85
Female	2011-11-15	2013-01-24																No	No																109	111
Male	2011-10-04	2013-10-12																No	No																79	63
Male	2011-12-08	2013-01-11	2014-01-15															No	No	No															79	97	93
Male	2011-11-15	2012-12-15	2013-12-26															No	No	No															100	84	90
Female	2012-02-18	2013-06-27																No	No																91	85
Male	2013-05-15	2014-12-10																No	No																137	111
Female	2012-10-10	2013-07-19	2013-10-03															No	No	No															78		110
Female	2013-07-18	2014-08-06																No	Ye																111
Female	2013-03-27	2014-03-29																No	Ye																94
Male	2013-06-13	2014-06-28																No	Ye																95
Female	2012-05-22	2013-06-22	2014-06-20															No	No	No															89	81
Female	2012-10-12	2013-10-22																No	Ye																89	94
Female	2012-11-09	2014-06-17																No	Ye																115
Female	2013-10-18	2014-10-21																Ye	Ye																77
Male	2011-02-11	2014-03-26																No	No																123	121
Male	2011-02-26	2012-03-01	2014-04-21															No	No	No															84	87	88
Female	2011-03-15	2014-03-26																No	No																121	143
Male	2011-04-02	2012-04-11	2013-04-24	2014-04-17	2015-04-23													No	No	No	Ye	Ye													100	111	102	99	106
Male	2011-05-13	2014-11-04																No	Ye																134	89
Male	2011-05-13	2011-08-17	2012-05-08	2013-06-12	2014-06-14	2015-07-11												No	No	No	No	Ye	Ye												82	111	79	77	71	75
Female	2012-06-30	2012-12-21	2013-06-29	2014-07-08	2015-07-21													No	No	No	Ye	Ye													95		94	84	92
Female	2011-07-02	2012-07-11	2013-07-11	2014-07-15	2015-06-24													No	No	No	Ye	Ye													111	108	114	111	110
Female	2012-07-27	2013-08-16	2014-08-16	2015-08-07														No	Ye	Ye	Ye														89		73
Female	2011-08-05	2012-08-28	2013-08-27	2014-06-24	2015-09-24													No	No	Ye	Ye	Ye													70	69		65	69
Male	2011-08-11	2011-09-17																No	No																89
Female	2011-11-03	2012-11-20	2015-02-11															No	No	Ye															95	110	98
Female	2011-10-06	2012-03-21	2013-04-18	2014-08-27														No	No	No	Ye														155	120		123
Female	2011-07-01	2012-02-17	2012-07-06	2013-08-28	2014-09-17	2015-10-01												No	No	No	Ye	Ye	Ye												116	83	74		84	128
Female	2014-02-13	2015-04-07																Ye	Ye																75	102
Male	2014-02-28	2014-06-10	2015-03-10															Ye	Ye	Ye															121	62	64
Male	2014-03-06	2015-06-11																Ye	Ye																92	133
Female	2015-03-18	2015-06-06																Ye	Ye																122	113
Female	2014-07-23	2015-07-28																Ye	Ye																119	95
Female	2015-08-18	2015-09-30																Ye	Ye																81	81
Female	2014-09-26	2015-09-30																Ye	Ye																83	75
Male	2014-10-31	2015-12-09																Ye	Ye																139	63
Female	2014-12-09	2015-12-30																Ye	Ye																74	72
Female	2011-09-02	2012-09-12	2014-10-10	2015-10-15														No	No	Ye	Ye														82	55	59	61
Female	2011-10-21	2012-11-06	2013-11-07	2014-11-20	2015-12-02													No	No	Ye	Ye	Ye													119	101	128	120	113
Female	2011-11-17	2012-12-11	2013-12-14															No	No	Ye															145	92	81
Male	2011-10-13	2012-11-20	2014-01-04	2015-12-12														No	No	Ye	Ye														126	108	103	90
Male	2011-11-01	2012-11-15	2013-11-21	2014-12-04														No	No	Ye	Ye														137	131	116	107
Female	2012-01-18	2013-01-18	2014-01-25															No	No	Ye															86	83	78
Female	2011-12-07	2012-12-13	2015-01-08															No	No	Ye															103	91	116
Female	2012-05-05	2013-06-06	2014-06-13	2015-06-17														No	No	No	Ye														118	119	112	125
Male	2012-05-09	2013-05-17	2014-05-23	2015-06-04														No	No	No	Ye														90	80	79	86
Male	2013-07-19	2014-07-22	2015-07-23															No	Ye	Ye															80	66	69
Female	2012-06-16	2013-07-13	2014-07-24															No	No	Ye															91	75	91
Female	2012-07-10	2013-07-12	2014-07-19	2015-08-13														No	No	Ye	Ye														100	103	93	101
Male	2014-01-17	2015-01-13	2015-02-20															Ye	No	Ye															96		113
Male	2014-04-01	2015-12-19																Ye	Ye																162	135
Female	2011-03-05	2012-02-17	2013-03-02															No	No	No															83	70	74
Male	2011-04-05	2012-05-05	2013-05-21	2014-05-21	2015-05-22													No	No	No	No	Ye													88	70	99	69	74
Female	2011-05-21	2012-09-29	2014-09-03	2015-08-07														No	No	Ye	Ye														135	139	112	124
Female	2011-06-25	2012-05-23	2013-05-17	2013-06-08														No	No	No	No														101	124	70	69
Female	2011-06-21	2012-05-22	2014-10-24	2015-09-12														No	No	No	No														95	102	97	101
Female	2011-09-10	2015-09-26																No	Ye																140	114
Female	2011-10-05	2012-12-12	2013-12-04	2014-11-19	2015-11-10													No	No	Ye	No	Ye													85	97	115	68	73
Male	2012-02-08	2013-01-09	2014-01-11	2015-03-21														No	No	No	No														92	93	102	89
Female	2011-02-01	2014-05-01																No	Ye																91	103
Female	2011-02-11	2012-06-01	2013-09-11	2015-01-13														No	No	No	Ye														100	86		86
Female	2011-02-24	2015-03-10																No	Ye																83	120
Female	2011-03-18	2012-04-05	2014-07-22															No	No	Ye															84	95	106
Male	2011-06-02	2012-06-22	2013-05-30	2014-08-21	2015-12-08													No	No	No	No	Ye													84	78	88	90	101
Female	2011-08-05	2012-08-07	2013-07-17	2014-08-29	2015-08-28													No	No	No	Ye	Ye													88	92	95	96	70
Male	2011-09-01	2012-09-13	2013-09-23	2014-10-10	2015-10-13													No	No	No	Ye	Ye													77	79		70	80
Female	2011-09-09	2012-09-14																No	No																82	79
Male	2011-09-23	2012-09-21	2013-09-18	2014-10-10	2015-10-09													No	No	Ye	Ye	Ye													108	124		105	84
Female	2013-03-12	2014-06-02	2015-03-26															No	Ye	Ye															91	79	78
Female	2011-11-03	2012-11-09	2013-11-26	2014-09-04														No	No	Ye	No														88	85	84	90
Female	2012-02-08	2013-11-15																No	Ye																77	80
Male	2012-02-28	2014-04-04	2015-06-04															No	Ye	Ye															133	99	122
Male	2013-05-03	2014-05-02																No	Ye																90	94
Female	2012-12-22	2014-01-14																No	No																104	98
Female	2014-10-28	2015-11-13																No	Ye																108	99
Male	2011-02-18	2012-04-03	2013-04-30	2014-05-20	2015-05-19													No	No	No	Ye	Ye													87	68	56	64	59
Male	2011-03-09	2012-02-08	2013-02-08	2014-03-15	2015-03-18													No	No	No	Ye	Ye													107	81	92	91	99
Female	2011-04-13	2012-05-12	2013-08-07	2014-11-14														No	No	Ye	Ye														127	115		127
Female	2011-04-15	2012-04-14	2013-09-11	2014-09-19	2015-10-06													No	No	Ye	Ye	Ye													86	75		77	75
Female	2011-06-25	2012-07-25	2013-08-12	2014-08-29														No	No	Ye	Ye														90	73		88
Male	2011-07-28	2012-08-23	2013-08-23	2014-08-22	2015-06-18													No	No	Ye	Ye	Ye													79	78		105	99
Male	2011-08-17	2012-11-03	2014-01-08	2015-04-22														No	No	Ye	Ye														83	66	92	60
Female	2011-10-20	2012-12-05	2013-12-04	2015-02-28														No	No	No	Ye														76	71	56	71
Male	2012-02-08	2012-04-07																No	No																92	81
Female	2014-08-08	2015-08-27																Ye	Ye																108	73
Male	2014-11-29	2015-11-14																Ye	Ye																90	69
Female	2014-08-09	2015-09-18																Ye	Ye																94	105
Female	2014-09-05	2015-09-18																Ye	Ye																146	144
Female	2014-10-10	2015-09-17																Ye	No																84	79
Female	2014-10-25	2014-11-22	2015-10-30															Ye	No	No															113		131
Male	2014-11-15	2015-11-18																Ye	No																131	80
Female	2011-01-05	2013-01-09	2015-02-05															No	No	No															76
Female	2011-01-05	2013-08-26																No	No																82
Female	2014-04-30	2014-09-24	2015-02-10	2015-05-05														Ye	No	No	Ye														70			77
Female	2014-12-17	2015-04-07																Ye	No																105
Female	2013-12-13	2015-02-10																Ye	Ye																96	96
Male	2014-03-04	2015-03-24																Ye	Ye																101	59
Male	2014-03-07	2015-03-31																No	Ye																89	69
Male	2014-03-15	2015-04-18																No	Ye																100	87
Female	2015-01-13	2015-09-26																Ye	Ye																115
Female	2015-02-21	2015-07-18																Ye	Ye																82
Male	2015-03-12	2015-07-08																Ye	Ye																94
Female	2015-05-27	2015-09-18																Ye	Ye																79
Female	2011-01-14	2012-01-14																No	No																79	84
Female	2011-02-25	2011-06-01																No	No																110	113
Female	2011-04-22	2012-05-17																No	No																89	72
Female	2011-05-14	2012-04-21																No	No																97	95
Female	2011-06-07	2012-06-15																No	No																124	101
Female	2011-06-08	2011-07-02																No	No																92
Female	2011-06-14	2011-06-21	2012-07-24															No	No	No															85		80
Female	2011-08-06	2012-02-10																No	No																97	97
Male	2011-07-06	2011-11-09	2012-05-18															No	No	No															99	103	99
Female	2011-08-27	2012-07-11																No	No																74	77
Female	2011-10-01	2011-11-05																No	No																80
Female	2011-03-05	2012-04-25	2014-04-11	2015-08-13														No	No	No	No														81	100	104	118
Female	2011-04-13	2012-11-17	2014-07-17															No	No	No															106	72	62
Female	2011-04-19	2012-05-01	2013-06-04	2014-06-25	2015-08-15													No	No	No	No	No													81	87	91	86	106
Female	2011-04-29	2012-05-08	2013-05-30	2014-10-07														No	No	No	No														118	115	128	127
Female	2011-06-04	2012-08-03																No	No																101	109
Female	2011-08-23	2012-09-11	2013-09-19															No	No	No															99	98
Male	2011-08-23	2012-08-14	2013-08-28	2014-08-09	2015-08-07													No	No	No	No	No													110	86		80	74
Female	2011-02-18	2011-07-19	2012-02-23	2013-02-27	2014-03-01	2015-02-20												No	No	No	No	No	No												86		79	79	84	88
Female	2011-09-23	2013-04-30	2014-12-03															No	No	Ye															114	87	106
Female	2011-08-30	2012-11-07	2014-01-09															No	No	No															85	81	77
Female	2011-09-03	2012-09-07	2013-09-07	2014-09-09	2015-09-22													No	No	No	No	No													80	87		93	110
Female	2011-10-19	2012-10-17	2013-11-19	2015-03-10														No	No	No	No														101	94	71	100
Female	2011-10-22	2012-10-12																No	No																89	96
Female	2011-10-26	2013-08-14	2014-11-22															No	No	No															86		92
Female	2012-02-03	2013-04-03																No	No																78	74
Male	2011-07-08	2012-07-03	2013-07-13															No	No	No															102	96	90
Female	2011-08-02	2014-05-23	2015-05-28															No	Ye	Ye															78	85	86
Female	2011-08-18	2012-09-06	2013-09-11															No	No	Ye															108	116
Male	2011-08-19	2012-08-23	2014-09-05	2015-11-04														No	No	Ye	Ye														95	82	74
Female	2011-09-23	2012-12-04																No	No																84	118
Female	2011-11-03	2013-09-19	2014-09-25	2015-10-10														No	Ye	Ye	Ye														101		105
Female	2011-11-02	2012-11-21	2013-11-23	2014-12-11	2015-12-02													No	No	Ye	Ye	Ye													146	122	105	116
Female	2011-12-06	2012-04-11	2012-12-07	2013-12-11	2014-12-23	2015-11-10												No	No	No	Ye	Ye	Ye												86		81	65	81
Female	2011-12-07	2013-03-01	2014-01-28	2015-02-18														No	No	Ye	Ye														106	93	103	93
Female	2013-02-07	2014-02-26	2015-02-24															No	Ye	Ye															74	63	108
Female	2012-03-13	2012-05-16	2013-03-19	2014-03-25	2015-05-06													No	No	No	Ye	Ye													101		88	84	105
Female	2012-06-08	2013-06-26	2014-06-24															No	No	Ye															111	115	114
Female	2012-06-13	2015-05-15																No	Ye																151	165
Male	2012-12-14	2014-01-10	2015-08-06															No	Ye	Ye															77	99
Male	2014-12-01	2015-12-04																No	Ye																108
Female	2012-02-25	2013-04-23	2014-04-02	2015-04-01														No	No	Ye	Ye														125	141	116	130
Female	2014-12-30	2015-12-30																Ye	Ye																96	89
Female	2013-10-25	2014-10-11	2015-10-16															Ye	Ye	Ye															114	104	100
Female	2013-12-10	2014-12-10	2015-12-08															Ye	Ye	Ye															98	104	107
Female	2014-01-17	2015-02-27																Ye	Ye																91	81
Male	2011-03-09	2014-04-25	2015-07-14															No	Ye	Ye															95	89	77
Male	2011-05-20	2015-03-03																No	Ye																95	132
Female	2011-08-11	2012-09-20	2013-11-02	2014-11-26	2015-11-25													No	No	No	No	Ye													124	120	96	96	112
Female	2011-09-30	2012-12-04	2013-12-07															No	No	No															85	66	70
Female	2011-12-09	2013-03-05	2014-05-24															No	No	Ye															81	81	75
Female	2013-01-15	2014-02-14	2015-03-03															No	Ye	Ye															113	141	74
Female	2014-11-24	2015-11-07																No	No																104	87
Female	2011-01-26	2012-02-10																No	No																95	89
Female	2011-03-29	2013-01-04																No	No																80	71
Female	2011-03-10	2013-06-14																No	No																121	76
Female	2011-06-29	2012-07-18	2013-07-12															No	No	No															94	133	66
Female	2011-06-29	2012-06-26																No	No																104	113
Female	2011-07-19	2012-10-03																No	No																106	95
Female	2011-08-17	2012-10-03																No	No																126	92
Female	2011-11-18	2013-02-28																No	No																84	91
Male	2013-06-29	2014-07-31	2015-08-07															No	Ye	Ye															112	92	96
Male	2013-07-11	2014-07-30	2015-08-05	2015-08-18														No	Ye	Ye	Ye														75	70	69
Male	2013-10-26	2015-01-08																Ye	Ye																86	121
Female	2013-11-22	2015-08-12																Ye	No																91	101
Female	2013-11-26	2015-01-10																Ye	Ye																85	84
Female	2013-12-18	2014-01-07	2015-03-20															Ye	Ye	Ye															88		82
Male	2015-08-11	2015-12-08																Ye	Ye																89
Male	2015-04-22	2015-09-12	2015-12-30															Ye	No	No															75
Female	2015-06-23	2015-10-10																Ye	No																89
Male	2014-02-07	2014-09-23	2014-12-03	2015-03-11	2015-04-25	2015-12-02												Ye	Ye	No	Ye	No	No												81	67		77
Female	2013-04-12	2014-04-26	2015-05-29															No	Ye	Ye															119	93	102
Male	2014-01-22	2014-08-29	2015-01-06	2015-12-12														Ye	Ye	Ye	Ye														101		99	103
Male	2014-07-11	2015-02-13	2015-11-24															No	No	No															119
Male	2011-11-10	2012-11-16	2014-06-10	2015-07-25														No	No	Ye	Ye														151	137	122	143
Male	2011-12-08	2012-12-07	2014-06-19															No	No	Ye															104	65	87
Female	2012-03-15	2013-03-21	2015-01-29															No	No	Ye															92	131	118
Female	2012-04-27	2015-12-01																No	Ye																89	85
Male	2012-06-28	2013-08-28	2014-12-09															No	Ye	Ye															120		104
Female	2012-06-27	2015-03-04																No	Ye																116	99
Female	2012-08-21	2013-08-26	2014-09-11	2015-09-10														No	Ye	Ye	Ye														74		84	93
Male	2012-08-16	2013-08-14	2014-08-19	2015-08-28														No	Ye	Ye	Ye														112		130	133
Male	2012-09-06	2013-09-19	2014-09-25	2015-10-06														No	No	Ye	Ye														120		78	104
Male	2011-10-29	2012-10-24																No	No																80	66
Female	2011-11-15	2012-11-06																No	No																105	98
Male	2011-11-18	2012-12-18																No	No																115	99
Male	2012-02-28	2013-05-08																No	No																98	83
Female	2011-12-08	2013-01-10																No	No																79	90
Female	2011-11-15	2012-11-06	2013-11-05															No	No	No															149	93	116
Female	2012-02-01	2013-02-14	2014-03-04															No	No	No															80	76	75
Female	2012-02-11	2013-04-30																No	No																71	67
Female	2012-03-01	2013-06-29																No	No																103	113
Female	2012-03-08	2013-03-12																No	No																87	85
Female	2012-03-21	2013-07-02																No	No																73	86
Female	2012-04-04	2013-04-11																No	No																99	138
Female	2012-11-30	2014-02-20																No	No																86	105
Male	2015-07-16	2015-11-06																Ye	Ye																77
Female	2014-09-19	2015-11-03																Ye	Ye																99
Male	2011-01-28	2012-02-02	2013-02-21	2014-04-02	2015-05-12													No	No	No	Ye	Ye													84	77	86
Male	2011-03-29	2012-04-05	2013-07-09	2014-12-24														No	No	No	Ye														94	93	90
Female	2011-03-30	2012-04-25	2013-05-01	2014-05-07	2015-05-27													No	No	No	Ye	Ye													69	58	63
Male	2011-05-13	2013-09-25	2014-10-03	2015-11-06														No	Ye	Ye	Ye														80
Male	2011-06-11	2012-07-21	2013-07-27	2014-09-06	2015-09-19													No	No	No	Ye	Ye													91	76	59
Female	2011-06-18	2012-10-24	2013-11-05	2014-11-06	2015-11-11													No	No	Ye	Ye	Ye													94	110	85
Female	2011-08-17	2012-11-16	2013-12-17	2015-01-30														No	No	Ye	Ye														96	98	100
Female	2011-08-04	2012-08-11	2013-09-19	2014-08-29	2015-10-28													No	No	Ye	Ye	Ye													107	64
Female	2011-09-27	2012-11-27	2015-06-04															No	No	Ye															117	84
Female	2011-09-27	2012-09-14	2013-11-01	2014-10-28	2015-11-04													No	No	Ye	Ye	Ye													80	111	82
Female	2011-09-22	2013-03-19																No	No																101	72
Male	2011-12-17	2013-03-28	2014-04-01															No	No	Ye															139	98
Female	2012-03-07	2013-03-29	2014-05-07															No	No	Ye															100	103
Female	2011-06-22	2012-06-28	2013-07-11	2014-07-17	2015-07-10													No	No	No	Ye	Ye													82	60	65
Female	2013-03-30	2014-09-11																No	Ye																142
Male	2013-04-09	2014-07-01																No	Ye																124	81
Female	2011-01-05	2012-01-05	2013-01-30	2014-03-07														No	No	No	Ye														80	92	85	84
Male	2011-02-15	2012-03-07	2013-04-06	2014-06-14														No	No	No	Ye														86	83	87	68
Female	2012-04-10	2013-06-05	2014-07-15	2015-07-15														No	No	Ye	Ye														82	83	79	88
Male	2011-03-26	2012-03-15	2013-04-24	2014-05-20	2015-05-20													No	No	No	Ye	Ye													78	86	70	74	88
Female	2011-04-14	2012-04-24	2013-04-10	2014-04-19														No	No	No	Ye														105	94	111	104
Female	2011-04-19	2012-09-06	2015-01-17															No	No	Ye															98	82	79
Female	2011-06-30	2012-08-09	2013-09-20	2014-10-01	2015-10-30													No	No	Ye	Ye	Ye													79	85		87	97
Male	2011-07-27	2012-10-02	2013-10-31	2014-11-06	2015-11-19													No	No	Ye	Ye	Ye													107	95	100	103	95
Female	2011-09-13	2012-10-24	2014-03-21	2015-03-25														No	No	Ye	Ye														99	96	87	96
Male	2014-05-08	2015-05-12																Ye	Ye																95	110
Female	2011-09-09	2012-06-23	2013-06-08	2014-09-05														No	No	No	Ye														93	82	78	74
Female	2011-11-03	2012-11-13	2013-11-14	2014-11-19	2015-11-24													No	No	Ye	Ye	Ye													76	82	78	80	69
Female	2011-10-19	2013-02-21	2014-10-10	2015-10-16														No	No	Ye	Ye														119	128	105	134
Female	2012-02-23	2013-02-15	2014-03-06	2015-03-20														No	No	Ye	Ye														107	82	87	81
Male	2013-06-28	2015-07-03																No	Ye																104	103
Female	2012-06-06	2013-09-03	2014-09-05	2015-09-17														No	Ye	Ye	Ye														77		76	78
Female	2013-10-08	2014-11-12	2015-11-13															Ye	Ye	Ye															99	87	118
Female	2014-08-29	2015-10-16																Ye	Ye																84	74
Male	2011-01-14	2012-06-01	2013-05-18	2015-02-28														No	No	No	Ye														93	88	90	76
Female	2011-02-24	2012-09-13																No	No																105	78
Male	2011-05-11	2012-04-18	2013-05-04	2014-07-19	2015-08-08													No	No	No	Ye	Ye													77	80	78	93	74
Female	2011-05-11	2012-04-18	2013-11-23															No	No	No															123	85	66
Female	2011-06-09	2012-06-22																No	No																93	86
Male	2011-06-18	2012-06-30	2013-08-20	2014-09-03	2015-09-16													No	No	No	Ye	Ye													100	74		81	85
Female	2011-07-02	2012-04-27	2013-07-30	2014-11-11														No	No	No	Ye														169	117	83	80
Female	2011-06-14	2012-07-13																No	No																88	95
Female	2011-06-30	2012-08-02	2013-10-08	2015-05-15														No	No	No	No														84	95	80	93
Female	2011-09-20	2012-10-11	2013-11-08	2014-11-18	2015-12-01													No	No	No	Ye	Ye													114	100	97	79	92
Female	2011-08-27	2012-09-29																No	No																110	69
Male	2011-08-31	2014-04-21	2015-09-19															No	Ye	Ye															157	123	38
Male	2014-09-26	2015-12-10																Ye	Ye																91	83
Female	2011-01-26	2011-12-08	2012-12-21	2013-12-24	2014-12-23	2015-11-25												No	No	No	Ye	Ye	Ye												77	81	74	72	100	105
Male	2011-01-26	2011-12-08	2012-12-21	2013-12-24	2014-12-23	2015-11-25												No	No	No	Ye	Ye	Ye												80	74	86	80	79	85
Male	2011-02-11	2012-02-25	2013-05-09	2014-06-05														No	No	No	Ye														84	63	68	58
Female	2011-01-25	2011-12-17																No	No																82	99
Female	2011-01-25	2012-03-17	2013-03-12	2014-03-25	2015-05-07													No	No	No	Ye	Ye													84	70	78	67	79
Female	2011-02-19	2012-04-27	2014-01-08	2015-09-10														No	No	Ye	Ye														72	61	78	72
Female	2011-02-17	2012-06-20	2013-08-09	2015-06-10														No	No	Ye	Ye														105	93		119
Female	2011-03-22	2012-03-28	2013-05-03	2014-06-20	2015-10-29													No	No	No	Ye	Ye													102	95	121	101	99
Female	2011-03-17	2012-03-22	2013-04-09	2014-04-05	2015-04-15													No	No	No	Ye	Ye													110	125	84	66	83
Male	2011-04-30	2012-08-01	2013-08-13															No	No	Ye															137	90
Female	2011-05-10	2012-08-28	2013-06-07	2014-08-05														No	No	No	Ye														84	88	92	87
Male	2011-05-25	2012-05-23	2013-06-04															No	No	No															84	65	73
Female	2011-05-27	2012-06-07	2013-06-27	2014-06-27	2015-09-10													No	No	No	Ye	Ye													128	90	122	114	130
Male	2011-06-07	2012-06-15	2013-08-07	2014-12-02														No	No	Ye	Ye														121	100		91
Female	2011-06-09	2012-06-13	2014-06-24	2015-07-17														No	No	Ye	Ye														89	93	99	123
Female	2011-06-24	2012-07-11	2014-03-08															No	No	Ye															100		95
Female	2011-07-01	2012-07-07	2013-10-04															No	No	No															88	91	98
Male	2011-06-09	2012-06-13	2013-08-29	2014-09-04	2015-07-16													No	No	Ye	Ye	Ye													118	79		60	85
Female	2012-07-03	2013-08-02	2014-08-06	2015-08-07														No	No	Ye	Ye														103	104	86	107
Female	2011-07-13	2012-07-19	2013-07-18	2014-07-17	2015-07-28													No	No	No	Ye	Ye													132	135	134	137	123
Male	2011-07-12	2012-07-14	2013-08-06	2014-08-19	2015-09-04													No	No	Ye	Ye	Ye													115	74		80	72
Female	2011-08-10	2015-10-23																No	Ye																132	121
Male	2011-07-13	2012-07-24																No	No																102	109
Male	2011-07-14	2012-07-24	2013-08-09	2014-09-10	2015-09-09													No	No	Ye	Ye	Ye													117	105		94	103
Female	2011-09-01	2012-08-10	2013-08-27	2014-09-10	2015-09-17													No	No	Ye	Ye	No													132	134		123	131
Female	2011-09-09	2012-08-30	2013-09-13	2014-09-17														No	No	Ye	No														90	89		75
Female	2011-09-02	2012-12-19																No	No																129	114
Female	2011-09-08	2012-10-05	2013-10-10	2014-10-15	2015-10-22													No	No	No	Ye	Ye													79	78	95	98	106
Female	2011-09-14	2013-02-21																No	No																129	97
Female	2011-07-29	2013-04-24	2014-01-21	2015-04-02														No	No	Ye	Ye														79	84	91	106
Female	2011-08-31	2013-03-28	2014-04-03	2015-04-30														No	No	Ye	Ye														86	109	103	105
Male	2011-12-02	2012-12-06	2013-12-05	2014-12-09														No	No	Ye	Ye														117	105	97	79
Male	2011-10-19	2012-10-16	2013-10-16	2014-10-29	2015-10-27													No	No	No	Ye	Ye													79	83	75	67	86
Male	2011-11-12	2012-11-27	2013-11-16	2015-07-22														No	No	Ye	Ye														90	86	85	80
Male	2011-12-15	2012-12-15	2013-12-13	2014-12-18														No	No	Ye	No														99	79	84	128
Female	2011-11-10	2012-11-15	2013-12-13	2014-12-04	2015-12-04													No	No	Ye	Ye	Ye													140	98	101	77	90
Male	2011-11-22	2012-12-28	2014-06-24	2015-07-07														No	No	Ye	Ye														77	71	82	89
Male	2011-12-20	2013-02-22	2014-02-26	2015-03-10														No	No	Ye	No														113	106	99	87
Female	2012-01-27	2013-04-04	2014-04-09	2014-06-20	2014-08-29	2015-05-06												No	No	Ye	No	Ye	Ye												85	105	111		85	112
Male	2012-08-31	2013-10-09	2014-10-14	2015-10-13														No	No	Ye	Ye														91	85	97	115
Male	2012-10-11	2012-11-01																No	No																95
Female	2012-10-11	2013-10-25																No	No																76	113
Female	2012-10-25	2014-05-08																No	Ye																109	133
Male	2011-02-02	2012-05-22	2013-09-23	2014-12-03	2015-12-01													No	No	Ye	No	Ye													90	107		86	82
Female	2011-02-11	2012-02-15	2013-04-30	2014-05-02	2015-06-30													No	No	No	Ye	Ye													75	70	83	89	123
Male	2011-02-11	2015-07-28																No	Ye																104	97
Male	2011-01-26	2012-02-10	2013-07-11	2014-07-11	2015-08-25													No	No	No	Ye	No													74	90	74	113	79
Female	2011-01-26	2012-02-24	2013-07-27	2014-11-19														No	No	No	Ye														136	116	112	128
Female	2011-02-11	2012-02-23	2013-05-02															No	No	No															129	82	83
Male	2011-03-04	2013-04-03																No	No																82	90
Male	2011-04-07	2014-04-09	2015-07-10															No	Ye	Ye															111	124	137
Female	2011-04-01	2012-03-29	2013-10-11															No	No	No															84	88	93
Female	2011-03-23	2012-03-27	2013-04-11	2014-05-08	2015-05-20													No	No	No	No	Ye													85	85	103	87	90
Female	2011-04-14	2012-04-20	2013-09-19	2014-10-02	2015-11-05													No	No	No	Ye	Ye													75	77		95	88
Female	2011-04-30	2012-05-02	2013-06-01	2015-06-19														No	No	No	No														88	100	93	100
Male	2011-05-18	2012-05-31	2013-10-08	2015-01-09														No	No	No	Ye														103	76	91	73
Male	2011-06-08	2013-10-01	2015-07-08															No	No	No															98	110	105
Female	2011-06-30	2012-07-11	2013-07-17	2014-07-15	2015-08-18													No	No	No	Ye	Ye													123	129	113	121	105
Male	2011-06-23	2013-07-17	2014-09-05															No	No	Ye															116	97	114
Male	2014-04-01	2015-04-07																Ye	No																109	112
Female	2011-08-09	2012-08-22	2013-08-22	2014-08-28	2015-08-28													No	No	Ye	Ye	Ye													100	77		77	80
Male	2011-08-05	2012-08-10																No	No																86	54
Female	2011-08-31	2013-01-05	2014-02-25	2015-04-09														No	No	No	Ye														82	88	83	94
Female	2011-07-20	2012-07-27	2013-11-23	2014-10-03	2015-10-07													No	No	Ye	Ye	Ye													86	68	87	70	73
Female	2011-10-13	2013-10-24	2014-10-28	2015-11-17														No	No	Ye	Ye														84	91	88	87
Male	2011-08-11	2014-02-13	2015-07-07															No	Ye	Ye															89	62	74
Female	2011-08-11	2012-08-30	2013-09-18	2014-10-01														No	No	Ye	Ye														107	86		80
Female	2011-08-31	2012-11-15	2014-02-08	2015-02-20														No	No	Ye	Ye														129	87	86	103
Female	2011-09-14	2014-01-30	2015-01-22															No	No	Ye															79	74	83
Female	2011-11-29	2012-12-15	2013-12-14	2014-12-30														No	No	Ye	Ye														73	70	74	66
Female	2011-09-22	2012-10-12	2013-10-24	2014-10-22	2015-10-21													No	No	No	Ye	Ye													152	143	154	161	156
Male	2012-10-18	2013-10-16	2014-11-04															No	No	Ye															86	66	61
Female	2012-01-10	2013-01-16	2014-01-30	2015-02-26														No	No	Ye	Ye														115	111	102	96
Male	2011-12-02	2012-12-05	2013-12-05	2014-12-12	2015-10-23													No	No	Ye	Ye	Ye													120	82	63	85	86
Male	2012-05-15	2013-05-21																No	No																91	106
Female	2011-01-19	2012-01-17	2013-01-26	2014-02-13	2015-03-12													No	No	No	Ye	Ye													106	100	96	108	102
Male	2011-02-23	2012-03-14	2013-03-16	2014-04-26	2015-05-09													No	No	No	Ye	Ye													104	99	85	95	113
Male	2011-03-01	2012-04-12	2013-05-10	2014-06-14	2015-08-19													No	No	No	Ye	No													102	92	84	86	91
Female	2011-03-04	2012-03-02	2013-04-27	2014-05-03														No	No	No	Ye														129	103	91	89
Female	2011-03-30	2012-04-04	2013-04-02	2014-04-03	2015-03-31													No	No	No	Ye	Ye													115	99	132	112	143
Female	2011-03-12	2012-03-16																No	No																108	116
Male	2011-04-12	2012-04-13	2013-04-13															No	No	No															91	89	96
Female	2011-04-19	2012-09-05																No	No																116	133
Female	2011-04-23	2012-07-28	2013-06-28															No	No	No															140	104	98
Female	2011-06-02	2012-07-13																No	No																94	124
Male	2011-05-27	2012-06-01	2013-05-17	2014-07-01	2015-07-03													No	No	No	Ye	Ye													138	118	128	139	136
Female	2011-07-08	2012-07-07	2013-07-17	2014-07-18	2015-07-22													No	No	No	Ye	Ye													73	83	81	78	87
Female	2011-07-30	2012-07-31	2013-07-19	2014-07-22	2015-07-23													No	No	No	Ye	Ye													110	112	119	122	119
Female	2011-08-10	2012-09-25	2015-11-07															No	No	Ye															139	86	96
Female	2011-08-18	2012-09-21																No	No																114	130
Female	2011-08-19	2012-07-25	2013-07-30	2014-09-13	2015-11-20													No	No	No	Ye	Ye													87	138	88	92	77
Female	2011-09-23	2012-07-21	2014-10-10															No	No	Ye															97	67	83
Female	2011-09-03	2012-08-29	2013-10-17	2015-06-03														No	No	Ye	Ye														220	96	95	224
Female	2011-10-27	2012-11-08	2013-11-20	2014-10-11	2014-11-25													No	No	No	Ye	Ye													92	107	97	116	116
Female	2011-11-12	2012-12-05	2013-12-07	2015-03-26														No	No	Ye	Ye														100	96	94	96
Female	2011-11-15	2014-12-04	2015-12-31															No	No	Ye															117	99	89
Female	2011-12-16	2012-09-25	2013-11-12	2014-11-15	2015-12-10													No	No	Ye	Ye	Ye													125	149	129	106	105
Female	2012-02-17	2013-03-14																No	No																95	87
Male	2012-05-15	2013-05-09																No	No																95	92
Female	2012-09-29	2013-08-20																No	Ye																117
Female	2012-12-04	2013-12-06																No	Ye																117	104
Female	2013-04-04	2014-04-08	2015-06-16															No	Ye	Ye															89	67	89
[truncated: 3,250 more rows]
[truncated: 72 more columns]
